# Supplementary material for: Microbiota and Metabolomic Patterns in the Breast Milk of Subjects with Celiac Disease on a Gluten-Free Diet
Source: Nutrients. 2021 Jun 29;13(7):2243. doi: 10.3390/nu13072243 (PMC8308312; doi:10.3390/nu13072243)
Supplement: Supplementary file 1 [file nutrients-13-02243-s001.zip]

Archive with 8 entries (7 files):
- supplementary/
- supplementary/Supplementary Figure 1 alpha diversities.png
- supplementary/Supplementary Figure 2 beta diversities.png
- supplementary/Supplementary Figure 3 - Stacked Bar Plots.pdf
- supplementary/Supplementary File 1.xlsx
- supplementary/Supplementary File 2.xlsx
- supplementary/Supplementary File 3.xlsx
- supplementary/Supplementary File 4- Metagenomic and Metabolomic Sequencing Methods - Metagenomic and Metabolomic Methods.pdf
