# Supplementary material for: Microbiota and Metabolomic Patterns in the Breast Milk of Subjects with Celiac Disease on a Gluten-Free Diet
Source: Nutrients. 2021 Jun 29;13(7):2243. doi: 10.3390/nu13072243 (PMC8308312; doi:10.3390/nu13072243)
Supplement: Supplementary file 1 [file nutrients-13-02243-s001.zip › supplementary/Supplementary File 1.xlsx]

## Sheet: Read me
Microbiota and Metabolomic Patterns in the Breast Milk of Subjects with Celiac Disease on a Gluten-Free Diet
This file contains:
Total Reads	Total number of reads per sample in shotgun metagenomic sequencing
Bacterial Species	Taxonomic profiling (bacterial species)
Bacterial Strain	Taxonomic profiling (bacterial strain)
Fungi Species	Taxonomic profiling (fungi species)
Fungi Strain	Taxonomic profiling (fungi strain)
Protists Species	Taxonomic profiling (protists species)
Protists Strain	Taxonomic profiling (protists strain)
Respiratory Virus Species	Taxonomic profiling (respiratory virus species)
Respiratory Virus Strain	Taxonomic profiling (respiratory virus strain)
Viruses Species	Taxonomic profiling (viruses species)
Viruses Strain	Taxonomic profiling (viruses strain)
Functional	Functional data
Metabolites	Metabolomic data

## Sheet: Total Reads
	Total Reads
Case 1	31001370
Case 2	29832118
Case 3	48633992
Case 4	31594450
Case 5	45803780
Case 6	32430140
Case 7	24311464
Case 8	30255546
Case 9	27265962
Case 10	25439120
Case 11	37506144
Case 12	28998818
Case 13	22663616
Case 14	20895308
Case 15	27702662
Case 16	28625776
Case 17	41448866
Case 18	39188790
Case 19	27764808
Case 20	26833610
Control 1	33183450
Control 2	40753912
Control 3	27449954
Control 4	27358822
Control 5	33604124
Control 6	36784194
Control 7	26169850
Control 8	26247680
Control 9	27036630
Control 10	29554424
Control 11	30149684
Control 12	77444818
Control 13	56728192
Control 14	29842742
Control 15	40588004
Control 16	39937596

## Sheet: Bacterial Species
	Case 9	Case 10	Case 16	Case 17	Case 11	Case 12	Case 18	Case 20	Case 13	Case 14	Case 1	Case 19	Control 1	Control 2	Control 3	Control 4	Control 5	Control 6	Control 7	Control 8	Control 9	Case 2	Control 10	Control 11	Control 12	Control 13	Control 14	Control 15	Control 16	Case 3	Case 4	Case 5	Case 6	Case 7	Case 8	Case 15
Abiotrophia defectiva	0	0	0	0	0	0	481.04	0	0	0	0	0	0	0	0	0	0	0	0	0	0	0	0	0	133.11	0	0	0	0	0	0	0	0	0	0	0
Acidovorax sp. KKS102	0	0	0	0	0	0	0	0	0	0	0	0	0	0	0	250	0	0	0	0	0	0	0	0	0	0	0	0	0	0	0	0	0	0	0	0
Acinetobacter baumannii	0	0	0	0	0	0	0	0	0	0	637.26	150.58	0	0	0	0	0	0	0	0	0	0	0	0	284.85	0	0	0	0	0	0	0	575.01	0	0	1403.97
Acinetobacter calcoaceticus	0	0	0	0	0	0	0	0	0	0	0	0	0	0	0	0	0	0	0	0	0	0	0	0	0	0	0	0	0	0	0	0	1840.73	0	0	0
Acinetobacter calcoaceticus/baumannii complex	0	0	0	0	0	0	0	0	0	0	0	0	0	0	0	0	0	0	0	0	0	0	76.57	0	0	0	0	0	0	0	0	0	96.67	0	0	0
Acinetobacter guillouiae	0	0	0	0	0	0	0	0	0	0	0	0	0	0	0	0	0	0	4270.18	0	0	0	0	0	91.62	0	0	0	0	0	0	0	0	0	0	0
Acinetobacter johnsonii	0	0	0	0	0	0	0	0	0	0	0	6624.61	0	0	0	0	0	0	0	0	0	0	0	0	20435.1	0	0	0	0	0	0	0	4271.62	0	0	0
Acinetobacter junii	0	0	0	0	0	0	0	0	0	0	2151.33	0	0	0	0	0	0	0	0	0	0	0	0	0	562.11	0	0	0	0	0	0	0	0	0	0	81.84
Acinetobacter lwoffii	0	0	0	0	0	0	0	0	0	0	0	7690.19	0	0	0	0	0	0	0	0	0	0	0	0	11693	0	0	0	0	0	0	0	2192.77	0	0	165.54
Acinetobacter nosocomialis	0	0	0	0	0	0	0	0	0	0	0	551.95	0	0	0	0	0	0	305.26	0	0	0	0	0	163.35	0	0	0	0	0	0	0	0	0	0	0
Acinetobacter pittii	0	0	0	0	0	0	0	76.23	0	0	80.18	0	0	0	0	0	0	0	507.28	0	0	0	0	0	0	0	0	0	0	0	0	0	530.31	0	0	0
Acinetobacter sp. 1578804	0	0	0	0	0	0	0	0	0	0	0	0	0	0	0	0	0	0	0	0	0	0	90.09	0	0	0	0	0	0	0	0	0	16757.9	0	0	0
Acinetobacter sp. 479375	432.27	393.25	378.94	899.83	523.82	395.46	394.64	1477.08	0	0	1566.34	0	0	0	0	0	0	0	3342.17	0	0	0	0	0	219.53	0	0	0	0	0	0	0	0	0	0	786897
Acinetobacter sp. CIP 102637	0	0	0	0	0	0	0	0	0	0	0	0	0	0	272.24	0	0	0	0	0	0	0	0	0	0	0	0	0	0	0	0	0	0	0	0	0
Acinetobacter tandoii	0	0	0	0	0	0	0	0	0	0	0	0	0	0	0	0	0	0	0	0	0	0	0	0	0	0	0	0	0	0	0	0	0	0	0	3185.25
Acinetobacter ursingii	616.92	591.3	549.45	1317.61	755.19	585.21	550.16	2127.76	0	0	2211.65	0	0	0	0	0	0	0	3869.45	0	0	0	0	0	316.04	0	0	0	0	0	0	0	214.82	0	0	1.21634e+06
Acinetobacter_u_s	0	0	77.63	0	0	0	0	0	0	0	176.67	0	0	0	0	0	0	256.8	109.22	0	0	0	0	0	3356.83	0	0	0	0	0	0	0	0	0	0	160492
Actinomyces graevenitzii	0	0	0	0	0	0	0	0	0	0	0	10043.1	0	0	0	0	0	0	0	0	0	0	0	0	0	0	0	0	0	0	0	0	0	0	0	0
Actinomyces odontolyticus	0	0	0	0	0	0	143.19	0	0	0	0	607.27	0	0	0	0	0	0	0	0	0	95.45	0	0	0	0	0	0	0	0	0	0	0	0	0	0
Actinomyces sp. ICM54	0	0	0	0	0	0	0	0	0	0	0	1705.77	0	0	0	0	0	0	0	0	0	79.09	0	0	0	0	0	0	0	0	0	0	0	0	0	0
Actinomyces sp. ph3	0	0	139.83	0	0	0	0	0	0	0	0	0	0	0	0	0	0	0	0	0	0	0	0	0	0	0	0	0	0	0	0	0	0	0	0	0
Aggregatibacter_u_s	0	0	0	0	0	0	0	0	0	0	0	204.24	0	0	0	0	0	0	0	0	0	0	0	0	0	0	0	0	0	0	0	0	0	0	0	0
Alistipes putredinis	0	0	0	0	0	0	0	0	0	0	0	0	0	89.45	0	0	0	0	0	0	0	0	0	0	0	0	0	0	0	0	0	0	0	0	0	0
Alistipes_u_s	0	0	0	0	0	0	0	0	0	0	0	0	0	0	0	0	0	0	0	0	0	0	0	0	0	84.16	0	0	0	0	0	0	0	0	0	0
Alphaproteobacteria_u_s	0	0	81.51	0	0	0	0	0	0	0	0	0	0	0	0	0	0	0	0	0	0	0	0	0	0	0	0	0	0	0	0	0	0	0	0	0
Arenimonas_u_s	0	0	0	0	0	0	0	0	0	0	0	0	0	0	0	0	0	0	0	0	0	675.55	0	0	0	0	0	0	0	0	0	0	0	0	0	0
Atlantibacter hermannii	0	0	0	0	0	0	0	0	0	0	0	0	0	0	0	0	0	0	0	0	0	0	297.47	0	0	0	0	0	0	0	0	0	0	0	0	0
Bacillaceae_u_s	0	0	143.33	0	0	0	0	0	0	0	0	0	0	0	0	0	0	0	0	0	0	0	0	0	0	0	0	0	0	0	0	0	0	0	0	0
Bacillus anthracis	0	0	0	0	0	0	0	0	0	0	0	0	0	0	0	0	0	0	0	0	0	1032.75	0	0	0	0	0	0	0	0	0	0	0	0	0	0
Bacillus bombysepticus	0	0	0	0	0	0	0	0	0	0	0	0	0	0	0	0	0	0	0	0	0	509.45	0	0	0	0	0	0	0	0	0	0	0	0	0	0
Bacillus cereus	427.79	0	0	0	0	0	0	0	341.78	0	280.93	0	0	2187.19	0	0	0	0	0	214.32	0	155922	0	0	0	0	0	0	0	117.06	171.01	233.46	231.9	108.84	382.91	0
Bacillus cereus group	0	0	0	0	0	0	0	0	0	0	0	0	0	0	0	0	0	0	0	0	0	285.21	0	0	0	0	0	0	0	0	0	0	0	0	0	0
Bacillus mycoides	0	0	0	0	0	0	0	0	0	0	0	0	0	0	0	0	0	0	0	0	0	92.67	0	0	0	0	0	0	0	0	0	0	0	0	0	0
Bacillus thuringiensis	0	0	0	0	0	0	0	0	0	0	0	0	0	0	0	0	0	0	0	0	0	1438.58	0	0	0	0	0	0	0	0	0	0	0	0	0	0
Bacillus_u_s	0	0	0	0	0	0	0	0	0	0	0	0	0	0	0	0	0	0	0	0	0	259.95	0	0	0	0	0	0	0	0	0	0	0	0	0	0
Bacteroides caccae	0	0	0	0	0	0	0	0	0	0	0	0	0	210.05	0	0	0	135.42	0	0	0	0	0	0	166.97	0	0	0	0	0	0	0	0	0	0	0
Bacteroides cellulosilyticus	0	0	0	0	0	0	0	0	0	0	0	0	0	81.16	0	0	0	0	0	0	0	0	0	0	0	0	0	0	0	0	0	0	0	0	0	0
Bacteroides massiliensis	0	0	0	0	0	0	0	0	0	0	0	0	0	77.36	0	0	0	0	0	0	0	0	0	0	0	0	0	0	0	0	0	0	0	0	0	0
Bacteroides_u_s	0	0	0	0	0	0	0	0	0	0	0	0	0	281.49	0	0	0	113.33	0	0	0	0	0	0	240.35	162.34	0	102.69	83.13	0	0	0	0	0	0	0
Bifidobacterium dentium	0	0	0	0	0	0	0	0	0	0	0	0	0	376.6	0	0	0	214.43	0	0	0	0	0	0	0	0	0	0	0	0	0	0	0	0	0	0
Bifidobacterium longum	0	0	0	0	0	0	290.6	0	0	0	0	0	0	0	0	0	0	0	0	0	0	0	0	0	0	0	0	0	0	0	0	0	0	0	0	0
Bifidobacterium sp. MSTE12	0	0	0	0	0	0	0	0	0	0	0	0	0	351.03	0	0	0	304.54	0	0	0	0	0	0	0	0	0	0	0	0	0	0	0	0	0	0
Brevundimonas diminuta	0	0	0	0	0	0	0	0	0	0	0	0	0	0	0	0	0	0	0	0	0	480.65	0	0	0	0	0	0	0	0	0	0	0	0	0	0
Brevundimonas nasdae	0	0	1377.27	0	0	0	0	0	0	0	0	0	0	0	0	0	0	0	0	0	0	1013.71	0	0	0	0	0	0	0	0	0	0	0	0	0	0
Brevundimonas sp. BAL3	0	0	124.18	0	0	0	0	0	0	0	0	0	0	0	0	0	0	0	0	0	0	0	0	0	0	0	0	0	0	0	0	0	0	0	0	0
Brevundimonas sp. EAKA	0	0	0	0	0	0	0	0	0	0	0	0	0	0	0	0	0	0	0	0	0	152.49	0	0	0	0	0	0	0	0	0	0	0	0	0	0
Brevundimonas_u_s	0	0	119.93	0	0	0	0	0	0	0	0	0	0	0	0	0	0	0	0	0	0	275.1	0	0	0	0	0	0	0	0	0	0	0	0	0	0
Burkholderiales_u_s	0	0	0	0	0	0	0	0	0	0	0	0	0	0	0	4737.43	0	267.6	0	0	0	0	0	0	0	142.55	0	0	0	0	0	0	0	0	0	0
Chryseobacterium_u_s	0	0	0	0	0	0	0	0	0	0	0	0	0	0	0	0	0	0	129.48	0	0	0	0	0	0	0	0	0	0	0	0	0	0	0	0	0
Clostridiales_u_s	0	0	0	0	0	0	0	0	0	0	0	0	0	208.13	0	0	0	126.58	0	0	0	0	0	0	129.23	129.6	0	0	0	0	0	0	0	0	0	0
Clostridium perfringens	0	0	0	0	0	0	0	0	0	0	0	0	0	0	0	0	0	0	0	112.52	0	0	0	0	0	0	0	0	0	0	0	0	0	0	0	0
Collinsella aerofaciens	0	0	0	0	0	0	0	0	0	0	0	0	0	0	0	0	0	0	0	0	0	0	0	0	166.11	144.16	0	0	0	0	0	0	0	0	0	0
Collinsella sp. 4_8_47FAA	0	0	0	0	0	0	0	0	0	0	0	0	0	0	0	0	0	0	0	0	0	0	0	0	172.49	142.12	0	0	0	0	0	0	0	0	0	0
Comamonas testosteroni	0	0	0	0	0	0	0	0	0	0	0	0	0	0	0	0	0	0	197.74	0	0	0	0	0	0	0	0	0	0	0	0	0	0	0	0	0
Corynebacterium accolens	0	0	0	0	0	0	0	0	0	0	0	0	0	0	0	0	0	0	0	0	0	23385.5	0	0	0	0	0	0	0	0	0	0	0	0	0	0
Corynebacterium bovis	0	0	77.62	0	0	0	0	0	0	0	0	0	0	0	0	0	0	0	0	0	0	0	0	0	0	0	0	0	0	0	0	0	0	0	0	0
Corynebacterium matruchotii	0	0	0	0	0	0	0	0	0	0	0	0	0	0	0	0	0	0	0	0	0	0	0	0	125.4	0	0	0	0	0	0	0	0	0	0	0
Corynebacterium propinquum	0	0	0	0	0	0	0	0	0	0	0	0	0	0	0	0	0	0	0	0	0	122.53	0	0	0	354.09	0	0	0	0	0	0	0	0	0	0
Corynebacterium pseudodiphtheriticum	0	0	0	0	0	0	0	0	0	0	0	0	0	3980.44	0	0	0	0	0	0	0	0	0	0	0	0	0	0	0	0	0	0	0	0	0	0
Corynebacterium pseudogenitalium	0	0	0	0	0	0	0	0	0	0	0	0	0	0	0	0	0	0	0	0	0	0	0	0	118.95	0	0	0	0	0	0	0	0	0	0	0
Corynebacterium sp. KPL1818	0	0	0	0	0	0	0	0	0	0	0	0	0	0	0	0	0	0	0	0	0	41395.3	0	0	0	0	0	0	0	0	0	0	0	0	0	0
Corynebacterium striatum	0	0	0	0	0	0	0	0	0	0	0	0	0	0	0	0	0	0	0	0	0	0	0	0	0	296.7	0	0	0	0	0	0	0	0	0	0
Corynebacterium tuberculostearicum	0	0	0	0	0	0	0	0	0	0	0	0	0	0	0	0	0	0	0	0	0	0	0	0	103.82	0	0	0	0	0	0	0	0	0	0	0
Cronobacter sakazakii	0	0	0	0	0	0	0	0	0	0	0	0	0	0	0	0	0	117.44	0	0	0	0	0	0	0	0	0	0	0	0	0	0	0	0	0	0
Cutibacterium acnes	0	0	0	0	0	0	0	307.95	0	0	0	0	1003.79	3811.79	0	0	0	0	0	1581.89	0	0	0	0	0	1253.22	0	0	0	862.41	0	0	0	0	0	0
Cutibacterium avidum	0	0	0	0	0	0	0	0	0	0	0	0	0	0	0	0	0	0	0	194.37	0	0	0	0	0	0	0	0	0	0	0	0	0	0	0	0
Deinococcus geothermalis	0	0	0	0	0	0	0	0	0	0	0	0	0	0	0	0	0	1370.8	0	0	0	0	0	0	0	0	0	0	0	0	0	0	0	0	0	0
Dermacoccus nishinomiyaensis	0	0	0	0	0	0	0	0	0	0	0	0	0	1107.14	0	0	0	0	0	0	0	0	0	0	0	0	0	0	0	0	0	0	0	0	0	0
Dermacoccus sp. Ellin185	0	0	0	0	0	0	0	0	0	0	0	0	0	930.34	0	0	0	0	0	0	0	0	0	0	0	0	0	0	0	0	0	0	0	0	0	0
Devosia riboflavina	0	0	157.84	0	0	0	0	0	0	0	0	0	0	0	0	0	0	0	0	0	0	0	0	0	0	0	0	0	0	0	0	0	0	0	0	0
Dyella_u_s	0	0	0	0	0	0	0	0	0	0	0	0	0	0	0	0	0	0	0	0	0	149.67	0	0	0	0	0	0	0	0	0	0	0	0	0	0
Eggerthella lenta	0	0	0	0	0	0	0	0	0	0	0	0	0	138.64	0	0	0	0	0	0	0	0	0	0	0	0	0	0	0	0	0	0	0	0	0	0
Enhydrobacter aerosaccus	0	0	0	0	0	0	0	0	0	0	0	925.8	0	0	0	0	0	0	0	0	0	0	0	0	756.1	0	0	0	0	0	0	0	0	0	0	0
Enterobacter cloacae complex	0	0	0	0	0	0	0	0	0	0	0	0	0	0	0	0	0	0	0	0	0	0	78.79	0	0	0	0	0	0	0	0	0	0	0	0	0
Enterobacteriaceae_u_s	0	0	0	0	0	0	0	0	0	0	0	0	0	0	0	0	0	0	0	0	0	0	0	0	0	0	0	0	0	0	0	0	329.6	0	0	0
Enterococcus faecalis	0	0	0	0	0	0	0	0	0	0	429.83	0	0	88.29	0	0	0	0	0	0	0	0	0	0	0	0	0	24219.3	0	0	0	0	0	0	0	0
Enterococcus faecium	0	0	0	0	0	0	0	0	0	0	0	0	0	0	0	0	0	0	0	0	0	0	0	0	0	0	0	197211	234.62	0	0	0	0	0	0	0
Enterococcus_u_s	0	0	0	0	0	0	0	0	0	0	0	0	0	0	0	0	0	0	0	0	0	0	0	0	0	0	0	230.11	0	0	0	0	0	0	0	0
Escherichia coli	0	0	0	0	0	0	0	0	0	0	0	538.66	0	0	0	0	0	145.82	0	187.23	0	0	0	0	0	95.22	0	0	0	0	0	0	0	0	0	0
Escherichia_u_s	0	0	593.57	0	0	0	0	0	0	0	0	0	0	0	0	0	0	0	0	0	0	0	0	0	0	0	0	0	0	0	0	0	0	0	0	0
Eubacterium rectale	0	0	0	0	0	0	0	0	0	0	0	0	0	0	0	0	0	0	0	0	0	0	0	0	0	0	0	0	0	0	0	0	0	0	0	0
Exiguobacterium_u_s	0	0	0	0	0	0	0	0	0	0	0	0	0	0	0	0	0	331.08	0	0	0	0	0	0	0	0	0	0	0	0	0	0	0	0	0	0
Faecalibacterium prausnitzii	0	0	0	0	0	0	0	0	0	0	0	0	0	218.19	0	0	0	311	0	0	0	0	0	0	218.03	191.44	0	101.18	133.96	0	0	0	0	0	0	0
Flavobacterium denitrificans	0	0	100.42	0	0	0	0	0	0	0	0	0	0	0	0	0	0	0	0	0	0	0	0	0	0	0	0	0	0	0	0	0	0	0	0	0
Flavobacterium_u_s	0	0	202.5	0	0	0	0	0	0	0	0	0	0	0	0	0	0	0	0	0	0	0	0	0	0	0	0	0	0	0	0	0	0	0	0	0
Gemella haemolysans	1080.3	0	0	0	0	461.09	1863.35	96.85	0	0	140.03	5626.75	0	0	0	221.93	147.97	0	0	580.06	0	0	0	0	0	1304.88	0	0	0	850.84	128.72	124	0	0	0	0
Gemella sanguinis	0	0	0	0	0	0	0	0	0	0	0	5003.19	0	0	0	0	0	0	0	0	0	0	0	0	0	0	0	0	0	0	0	0	0	0	0	0
Gemella_u_s	0	0	0	0	0	0	0	0	0	0	0	0	110.69	0	0	0	0	0	0	155.23	0	0	243.01	0	0	0	0	118.99	0	0	0	0	0	0	0	0
Gordonia paraffinivorans	0	0	0	0	0	0	0	0	0	0	0	0	0	0	0	0	0	186.32	0	0	0	0	0	0	0	0	0	0	0	0	0	0	0	0	0	0
Granulicatella elegans	0	0	0	0	0	0	0	0	0	0	0	101.07	0	0	0	0	0	0	0	0	0	0	0	0	0	0	0	0	0	0	0	0	0	0	0	0
Granulicatella_u_s	0	0	0	0	0	0	202.41	0	0	0	0	0	0	0	0	0	0	209.24	0	0	0	0	0	0	0	0	0	0	0	0	0	0	0	0	0	0
Haemophilus haemolyticus	0	0	0	0	0	0	0	0	0	0	0	1158.35	0	0	0	0	244.74	0	0	82.92	0	0	0	0	0	0	0	0	0	0	0	0	0	0	0	0
Haemophilus influenzae	0	0	0	0	0	0	0	0	0	0	0	130.02	0	0	0	0	0	0	0	0	0	0	0	0	0	0	0	0	0	0	0	0	0	0	0	0
Haemophilus parahaemolyticus	0	0	0	0	0	0	0	0	0	0	0	0	0	0	0	0	141.36	0	0	0	0	0	0	0	0	0	0	0	0	0	0	0	0	0	0	0
Haemophilus parainfluenzae	0	0	0	0	0	0	200.86	0	0	0	0	9798.26	0	0	0	0	118.28	0	0	0	0	0	0	0	76.07	285.67	0	0	0	0	0	0	0	0	0	0
Haemophilus pittmaniae	0	0	0	0	0	0	0	0	0	0	0	181.35	0	0	0	0	0	0	0	0	0	0	0	0	0	0	0	0	0	0	0	0	0	0	0	0
Haemophilus sp. oral taxon 851	0	0	0	0	0	0	0	0	0	0	0	791.51	0	0	0	0	0	0	0	0	0	0	0	0	0	0	0	0	0	0	0	0	0	0	0	0
Haemophilus sputorum	0	0	0	0	0	0	0	0	0	0	0	140.57	0	0	0	0	0	0	0	0	0	0	0	0	0	0	0	0	0	0	0	0	0	0	0	0
Haemophilus_u_s	0	0	0	0	0	99.44	146.59	0	0	0	0	83.16	0	0	0	0	291.91	187.48	0	228.11	0	0	0	0	0	0	0	0	0	0	0	0	0	0	0	0
Imtechella halotolerans	0	0	0	0	0	0	0	0	0	0	0	0	0	0	0	0	0	0	0	0	0	0	0	0	0	0	0	176.24	0	0	0	0	0	0	0	0
Klebsiella michiganensis	0	0	0	0	0	0	0	0	0	0	0	0	0	0	0	0	0	0	350.17	0	0	0	0	0	0	0	0	0	0	0	0	0	0	0	0	0
Klebsiella pneumoniae	0	0	0	0	0	0	0	0	0	0	0	0	0	0	0	0	0	0	89.8	0	0	0	0	0	0	0	0	0	0	0	0	0	0	0	0	0
Klebsiella variicola	0	0	0	0	0	0	0	0	0	0	0	0	0	0	0	0	0	0	0	0	0	0	0	0	0	0	0	0	1127.45	0	0	0	0	0	0	0
Klebsiella_u_s	0	0	0	0	0	0	0	0	0	0	0	0	0	97.2	0	0	0	0	0	0	0	0	0	0	0	0	0	0	0	0	0	0	0	0	0	0
Kocuria rhizophila	0	0	0	0	0	492.32	0	0	0	0	0	0	0	0	0	0	0	0	0	0	0	0	0	0	0	0	0	0	0	0	0	0	0	0	0	0
Kocuria_u_s	0	0	0	0	0	82.1	0	0	0	0	0	0	0	0	0	0	0	0	0	0	0	0	0	0	0	0	0	0	0	0	0	0	0	0	0	0
Lachnospiraceae_u_s	0	0	0	0	0	0	0	0	0	0	0	0	0	0	0	0	0	0	0	0	0	0	0	0	259.37	0	0	0	200.69	0	0	0	0	0	0	0
Lactobacillus casei	0	0	0	0	0	0	0	0	0	0	0	0	0	0	0	0	0	0	0	0	0	0	0	0	0	0	0	0	0	0	0	0	0	0	0	292.08
Lactobacillus casei group	0	0	0	0	0	0	0	0	0	0	0	0	0	0	0	0	0	0	0	0	0	0	0	0	0	0	0	0	0	0	0	0	0	0	0	1796.95
Lactobacillus paracasei	0	0	0	0	0	0	0	0	0	0	0	0	0	0	0	0	0	0	0	0	0	0	0	0	0	0	0	0	0	0	0	0	0	0	0	457.76
Lactobacillus rhamnosus	0	0	0	0	0	0	0	0	0	0	0	0	0	0	0	0	0	217.09	0	0	0	0	0	0	0	0	0	0	0	0	0	0	0	0	0	0
Leuconostoc mesenteroides	0	0	0	0	0	0	0	0	0	0	0	0	0	0	0	0	0	0	0	0	0	0	264.81	0	0	0	0	0	0	0	0	0	0	0	0	0
Luteimonas huabeiensis	0	0	0	0	0	0	0	0	0	0	0	0	0	0	0	0	0	0	0	0	0	83.96	0	0	0	0	0	0	0	0	0	0	0	0	0	0
Luteimonas sp. J29	0	0	0	0	0	0	0	0	0	0	0	0	0	0	0	0	0	0	0	0	0	94.62	0	0	0	0	0	0	0	0	0	0	0	0	0	0
Lysobacter antibioticus	0	0	0	0	0	0	0	0	0	0	0	0	0	0	0	0	0	0	0	0	0	428.49	0	0	0	0	0	0	0	0	0	0	0	0	0	0
Lysobacter_u_s	0	0	0	0	0	0	0	0	0	0	0	0	0	0	0	0	0	0	0	0	0	590.88	0	0	0	0	0	0	0	0	0	0	0	0	0	0
Microbacterium sp. MRS-1	0	0	0	0	0	0	0	0	0	0	0	0	0	0	0	0	0	0	0	0	0	78.81	0	0	0	0	0	0	0	0	0	0	0	0	0	0
Micrococcus luteus	0	0	0	0	0	0	0	0	0	0	0	0	0	0	0	0	0	0	0	0	0	0	0	0	124.05	0	0	0	0	0	0	0	0	0	0	0
Morococcus cerebrosus	0	0	0	0	0	0	161.54	0	0	0	0	0	0	0	0	0	0	0	0	0	0	0	0	0	0	0	0	0	0	0	0	0	0	0	0	0
Negativicoccus succinicivorans	0	0	0	0	0	0	0	0	0	0	0	89.01	0	0	0	0	0	0	0	0	0	0	0	0	0	0	0	0	0	0	0	0	0	0	0	0
Neisseria cinerea	0	0	0	0	0	0	0	0	0	0	0	77.66	0	0	0	0	0	0	0	0	0	0	0	0	0	0	0	0	0	0	0	0	0	0	0	0
Neisseria flavescens	0	0	0	0	0	0	0	0	0	0	0	437.95	0	0	0	203.08	0	0	0	0	0	0	0	0	0	0	0	0	0	0	0	0	0	0	0	0
Neisseria mucosa	0	0	0	0	0	0	0	0	0	0	0	2479.31	0	0	0	211.33	0	0	0	0	0	0	0	0	0	0	0	0	0	0	0	0	0	0	0	0
Neisseria sicca	0	0	0	0	0	0	81.92	0	0	0	0	0	0	0	0	0	0	0	0	0	0	0	0	0	76.11	0	0	0	0	0	0	0	0	0	0	0
Neisseria sp. oral taxon 014	0	0	0	0	0	0	108.69	0	0	0	0	0	0	0	0	0	0	0	0	0	0	0	0	0	0	0	0	0	0	0	0	0	0	0	0	0
Neisseria subflava	0	0	0	0	0	0	0	0	0	0	0	683.07	0	0	0	0	0	0	0	0	0	0	0	0	0	0	0	0	0	0	0	0	0	0	0	0
Neisseria_u_s	0	0	0	0	0	0	264.28	0	0	0	0	0	0	188.49	0	0	0	0	0	0	0	0	0	0	153.91	86.96	0	0	0	0	0	0	0	0	0	0
Neisseriaceae_u_s	0	0	0	0	0	0	0	0	0	0	0	0	0	0	0	0	0	0	0	87.89	0	0	0	0	0	0	0	0	0	0	0	0	0	0	0	0
Oscillospiraceae_u_s	0	0	0	0	0	0	0	0	0	0	0	0	0	107.05	0	0	0	0	0	0	0	0	0	0	0	0	0	0	0	0	0	0	0	0	0	0
Paenibacillus sophorae	0	0	0	0	0	0	0	0	0	0	0	572.05	0	0	0	0	0	0	0	0	0	0	0	0	397.59	0	0	0	0	0	0	0	0	0	0	0
Pantoea septica	0	0	0	0	0	0	0	0	0	0	0	0	0	0	0	0	0	0	0	0	0	0	0	0	0	0	0	0	0	0	0	0	0	4451.5	0	0
Pantoea sp. NGS-ED-1003	0	0	0	0	0	0	0	0	0	0	0	0	0	0	0	0	0	0	0	0	0	0	0	0	0	0	0	0	0	0	0	0	0	5940.51	0	0
Paracoccus sp. PAMC 22219	0	0	329.99	0	0	0	0	0	0	0	0	0	0	0	0	0	0	0	0	0	0	0	0	0	0	0	0	0	0	0	0	0	0	0	0	0
Paraprevotella_u_s	0	0	0	0	0	0	0	0	0	0	0	0	0	80.48	0	0	0	0	0	0	0	0	0	0	0	0	0	0	0	0	0	0	0	0	0	0
Peptoniphilus lacrimalis	0	0	0	0	0	0	0	0	0	0	0	199.11	0	0	0	0	0	0	0	0	0	187.16	0	0	0	0	0	0	0	0	0	0	0	0	0	0
Prevotella copri	0	0	0	0	0	0	0	0	0	0	0	0	0	176.72	0	0	0	0	0	0	0	0	0	0	0	0	0	0	0	0	0	0	0	0	0	0
Prevotella_u_s	0	0	0	0	0	0	0	0	0	0	0	0	0	0	0	0	0	0	0	0	0	104.01	0	0	0	0	0	0	0	0	0	0	0	0	0	0
Propionibacteriaceae_u_s	0	0	554.34	139.84	0	99.89	1393.36	1053.54	0	0	870.19	174.3	1513.68	4668.14	0	0	136.82	268.09	0	207.74	0	357.59	111.66	0	2259.08	0	91.13	103.95	323.98	0	591.5	249.89	0	0	94.68	585.8
Propionibacterium namnetense	0	0	0	0	0	0	0	0	0	0	0	0	0	0	0	0	0	0	0	0	0	0	0	0	0	0	0	0	0	0	0	0	0	0	0	0
Propionibacterium sp. DORA_15	0	0	0	0	0	0	0	0	0	0	0	235.64	0	0	0	0	0	0	0	0	0	0	0	0	0	0	0	0	0	0	0	0	0	0	0	0
Pseudomonas aeruginosa	0	0	467.72	0	0	0	0	0	0	0	0	0	0	0	0	0	0	0	89.47	0	0	677.57	0	0	30041.7	0	0	0	0	0	0	0	0	0	0	0
Pseudomonas alcaligenes	0	0	148.2	0	0	0	0	0	0	0	0	0	0	0	0	0	0	0	0	0	0	0	0	0	0	0	0	0	0	0	0	0	0	0	0	0
Pseudomonas fluorescens	0	0	0	0	0	0	0	0	0	0	0	194.9	0	0	0	0	0	0	212.05	0	0	0	0	0	0	0	0	0	0	0	0	0	0	0	0	0
Pseudomonas nitroreducens	0	0	0	0	0	0	0	0	0	0	0	0	0	0	0	0	0	0	134.2	0	0	0	0	0	0	0	0	0	0	0	0	0	0	0	0	0
Pseudomonas oryzihabitans	0	0	78.29	0	0	0	0	0	0	0	0	0	0	0	0	0	0	0	0	0	0	0	0	0	0	0	0	0	0	0	0	0	0	0	0	0
Pseudomonas psychrotolerans	0	0	440.4	0	0	0	0	0	0	0	0	0	0	0	0	0	0	0	0	0	0	0	0	0	0	0	0	0	0	0	0	0	0	0	0	0
Pseudomonas putida	0	0	0	0	0	0	0	0	0	0	0	0	0	0	0	0	0	0	2032.82	0	0	0	0	0	0	0	0	0	0	0	0	0	271.09	0	0	0
Pseudomonas sp. 313	0	0	8129.76	0	0	0	0	0	0	0	0	0	0	0	0	0	0	0	0	0	0	0	0	0	0	0	0	0	0	0	0	0	0	0	0	0
Pseudomonas sp. TJI-51	0	0	0	0	0	0	0	0	0	0	0	0	0	0	0	0	0	0	0	0	0	0	0	0	491.41	0	0	0	0	0	0	0	674.96	0	0	0
Pseudomonas sp. W15Feb9B	0	0	0	0	0	0	0	0	0	0	0	0	0	0	0	0	0	0	3192.78	0	0	0	0	0	0	0	0	0	0	0	0	0	0	0	0	0
Pseudomonas_u_s	0	0	77.57	0	0	0	0	0	0	0	0	0	0	0	0	0	0	0	495.81	0	0	0	77.03	0	82.2	0	0	0	0	0	0	0	0	0	0	0
Pseudoxanthomonas sp. J35	0	0	0	0	0	0	0	0	0	0	0	0	0	0	0	0	0	0	0	0	0	97.58	0	0	0	0	0	0	0	0	0	0	0	0	0	0
Pseudoxanthomonas spadix	0	0	0	0	0	0	0	0	0	0	0	0	0	0	0	0	0	0	0	0	0	118.89	0	0	0	0	0	0	0	0	0	0	0	0	0	0
Pseudoxanthomonas suwonensis	0	0	0	0	0	0	0	0	0	0	0	0	0	0	0	0	0	0	0	0	0	262.66	0	0	0	0	0	0	0	0	0	0	0	0	0	0
Pseudoxanthomonas_u_s	0	0	82.06	0	0	0	0	0	0	0	0	0	0	0	0	0	0	0	0	0	0	162.62	0	0	0	0	0	0	0	0	0	0	0	0	0	0
Raoultella ornithinolytica	0	0	0	0	0	0	0	0	0	0	0	0	0	0	0	0	0	0	700.24	0	0	0	0	0	0	0	0	0	0	0	0	0	0	0	0	0
Raoultella planticola	0	0	0	0	0	0	0	0	0	0	0	0	0	0	0	0	0	0	977.81	0	0	0	0	0	0	0	0	0	0	0	0	0	0	0	0	0
Rhizobiaceae_u_s	0	0	138.56	0	0	0	0	0	0	0	0	0	0	0	0	0	0	0	0	0	0	0	0	0	0	0	0	0	0	0	0	0	0	0	0	0
Rhizobiales_u_s	0	0	352.62	0	0	0	0	0	0	0	0	0	0	0	0	0	0	0	0	0	0	0	0	0	0	0	0	0	0	0	0	0	1251.32	0	0	0
Rhizobium sp. H41	0	0	230.37	0	0	0	0	0	0	0	0	0	0	0	0	0	0	0	0	0	0	0	0	0	0	0	0	0	0	0	0	0	1793.9	0	0	0
Rhodanobacter_u_s	0	0	0	0	0	0	0	0	0	0	0	0	0	0	0	0	0	0	0	0	0	206.67	0	0	0	0	0	0	0	0	0	0	0	0	0	0
Rhodococcus qingshengii	0	0	0	0	0	0	0	0	0	0	0	0	0	0	0	0	0	0	0	0	0	0	0	0	196.98	746	0	0	0	0	0	0	0	0	0	0
Roseomonas_u_s	0	0	113.66	0	0	0	0	0	0	0	0	0	0	0	0	0	0	0	0	0	0	0	0	0	0	0	0	0	0	0	0	0	0	0	0	0
Rothia aeria	0	0	0	0	0	0	128.1	0	0	0	0	0	0	0	0	0	0	0	0	0	0	0	0	0	107.21	0	0	0	0	0	0	0	0	0	0	0
Rothia dentocariosa	0	0	0	0	0	0	139.08	0	0	0	0	0	0	0	0	0	0	0	0	0	0	0	0	0	216.97	0	0	0	0	0	0	0	0	0	0	0
Rothia mucilaginosa	250.87	0	1977.85	130.83	0	236.04	2165.38	76.79	0	0	2942.95	7395.35	261.16	0	0	0	100.95	0	0	0	0	1598.39	0	0	107.67	0	0	0	0	666.11	529.86	0	0	446.58	603.96	0
Rothia_u_s	0	0	0	0	0	0	0	0	0	0	0	0	0	0	0	0	0	0	0	80.53	0	0	0	0	0	0	0	0	0	0	0	0	0	0	0	0
Ruminococcus_u_s	0	0	0	0	0	0	0	0	0	0	0	0	0	0	0	0	0	0	0	0	0	0	0	0	0	161.99	0	0	0	0	0	0	0	0	0	0
Serratia grimesii	0	0	0	0	0	0	0	0	0	0	0	0	0	0	0	0	0	0	362.17	0	0	0	0	0	0	0	0	0	0	0	0	0	0	0	0	0
Serratia liquefaciens	0	0	0	0	0	0	0	0	0	0	0	0	0	0	0	0	0	0	1544.67	0	0	0	0	0	0	0	0	0	0	0	0	0	0	0	0	0
Serratia_u_s	0	0	0	0	0	0	0	0	0	0	0	0	0	0	0	0	0	0	101.08	0	0	0	0	0	0	0	0	0	0	0	0	0	0	0	0	0
Shinella sp. DD12	0	0	1564.57	0	0	0	0	0	0	0	0	0	0	0	0	0	0	0	0	0	0	0	0	0	0	0	0	0	0	0	0	0	0	0	0	0
Sphingobium xenophagum	0	0	2027.51	0	0	0	0	0	0	0	0	0	0	0	0	0	0	0	0	0	0	0	0	0	0	0	0	0	0	0	0	0	0	0	0	0
Sphingobium yanoikuyae	0	0	0	0	0	0	0	0	0	0	0	0	0	0	0	0	0	0	114.17	0	0	0	0	0	0	0	0	0	0	0	0	0	0	0	0	0
Sphingopyxis alaskensis	0	0	0	0	0	0	0	0	0	0	0	0	0	0	0	0	0	0	0	0	0	0	0	0	0	0	0	0	0	0	0	0	243.24	0	0	0
Sphingopyxis_u_s	0	0	510.69	0	0	0	0	0	0	0	0	0	0	0	0	0	0	0	0	0	0	0	0	0	0	0	0	0	0	0	0	0	0	0	0	0
Staphylococcus aureus	5135.87	223.49	0	0	0	0	0	0	153.73	0	207.82	0	0	0	0	0	0	0	0	1281.84	0	100988	0	0	0	0	0	24646.8	0	90.52	0	0	615.49	0	92.38	0
Staphylococcus capitis	0	0	0	0	0	0	0	0	0	0	0	0	0	0	0	0	0	0	0	156.01	0	0	0	0	79.22	0	0	216.41	0	0	0	0	0	0	0	0
Staphylococcus epidermidis	838.45	367.62	43921.1	1503.74	1787.23	3176.31	2672.96	2762.15	91.67	0	34785	2334.29	1720.05	6366.58	1006.4	0	0	0	965.92	2912.49	0	17344.8	288.8	134.92	5274.09	565.2	938.46	2.48226e+06	692.35	2075.26	569.41	193.87	26508.7	0	0	937795
Staphylococcus haemolyticus	322.52	0	0	0	0	0	0	0	0	0	369.19	0	0	0	0	0	0	0	0	0	0	120273	0	0	0	0	0	0	0	0	0	0	0	0	0	92.62
Staphylococcus hominis	0	0	0	0	0	318.11	0	0	0	0	0	5473.36	0	0	0	689.83	0	0	0	2119.34	0	749.89	0	0	0	0	0	0	0	0	1123.67	0	168.77	0	0	0
Staphylococcus lugdunensis	0	0	0	0	0	0	0	0	0	0	0	94.62	0	0	0	0	0	0	0	190.73	0	0	0	0	0	354.16	0	0	0	0	0	0	0	0	0	0
Staphylococcus pasteuri	0	0	0	0	0	0	0	0	0	0	0	0	0	0	0	0	0	0	0	953.9	0	8163.57	0	0	0	0	0	152.88	0	0	0	0	0	0	0	0
Staphylococcus sp. M0480	0	0	0	0	0	1758.65	0	0	0	0	0	0	0	0	0	0	0	0	0	0	0	423.09	0	0	0	0	0	0	0	0	0	0	1759.94	0	0	0
Staphylococcus sp. MDS7B	0	0	0	0	0	0	0	0	0	0	115.54	13278.2	0	0	0	1050.05	0	0	0	9131.51	0	0	0	0	0	1041.94	0	0	0	0	1799.35	0	0	0	0	0
Staphylococcus warneri	0	0	0	0	0	0	0	0	0	0	0	0	0	0	0	0	0	0	0	855.03	0	488.02	0	0	0	0	0	0	0	0	0	0	0	0	0	0
Staphylococcus_u_s	322.05	0	318.95	236.87	0	0	149.56	0	224.48	0	420.9	0	0	0	0	0	119.21	214.6	0	75.48	0	602.19	291.56	0	0	897.42	83.72	108.58	0	95.35	105.15	82.69	117.45	471.51	160.67	591.31
Stenotrophomonas maltophilia	0	0	88.76	0	0	0	0	0	0	0	0	0	0	0	0	0	0	0	442.18	0	0	128.37	0	0	0	0	0	0	0	0	0	0	3612.4	0	0	0
Stenotrophomonas sp. SKA14	0	0	0	0	0	0	0	0	0	0	0	0	0	0	0	0	0	0	0	0	0	0	0	0	0	0	0	0	0	0	0	0	127.1	0	0	0
Stenotrophomonas_u_s	0	0	0	0	0	0	0	0	0	0	0	0	0	0	0	0	0	0	123.99	0	0	616.47	0	0	0	0	0	0	0	0	0	0	0	0	0	0
Streptococcus agalactiae	0	0	0	0	0	0	0	0	0	0	0	0	0	0	0	0	0	0	0	0	0	0	0	0	0	0	0	0	0	0	266.23	0	0	0	0	0
Streptococcus infantis	0	0	0	0	0	0	0	92.38	0	0	596.86	390.01	0	0	0	0	0	751.7	0	0	0	415.05	0	0	0	0	0	0	0	0	0	0	0	0	0	0
Streptococcus mitis	753.35	0	477.03	0	0	1414.61	1671.35	227.35	0	801.93	1315.91	15720.9	0	670.89	176.42	187.62	332.09	162.54	266.74	2020.22	0	254.73	0	0	395.65	1744.43	0	474.3	209.08	171.91	603.07	80.38	1239.67	0	0	0
Streptococcus oralis	0	0	0	0	0	0	121.12	0	0	0	0	75.25	0	0	0	0	0	0	0	0	0	0	0	0	0	77.46	0	0	0	0	0	0	0	0	0	0
Streptococcus parasanguinis	0	0	0	0	0	0	0	0	0	0	0	85.9	0	903.27	0	0	0	0	280.38	0	0	0	0	0	0	0	0	411.92	0	0	0	0	0	0	0	0
Streptococcus peroris	0	0	0	0	0	0	0	0	0	0	0	0	0	0	0	0	0	467.1	0	0	0	0	0	0	118	0	0	0	0	0	0	0	0	0	0	0
Streptococcus pneumoniae	106.54	0	0	0	0	97.87	302.81	526	0	118.26	338.37	703.07	105.79	75.29	0	0	99.1	0	0	100.59	0	370.07	0	0	0	739.05	0	97.45	0	240.74	79.81	0	0	0	0	0
Streptococcus pseudopneumoniae	83.59	0	0	0	0	95.03	164.84	79.74	0	82.64	185.06	310	0	84.35	0	0	0	0	0	80.02	0	142.3	0	0	0	235.42	0	116.08	0	77.04	78.02	0	0	0	0	0
Streptococcus salivarius	229.74	0	0	102.95	0	743.26	127.47	255.91	0	0	553.23	1877.28	0	510.36	0	0	356.31	0	0	167.86	0	0	0	0	602.9	347.25	0	1595.55	0	552.75	722.3	81.67	0	0	0	0
Streptococcus sp. ACS2	338.48	0	0	0	0	0	0	305.15	0	0	0	2767.06	0	626.74	0	0	0	0	0	0	0	0	0	0	0	0	0	0	0	740.84	367.05	0	0	0	0	0
Streptococcus sp. C150	0	0	0	0	0	0	0	0	0	0	0	0	0	0	0	0	1262.67	0	0	0	0	0	0	0	0	0	0	0	0	0	0	0	0	0	0	0
Streptococcus sp. DORA_10	0	0	0	0	0	0	0	0	0	201.81	0	0	0	0	0	0	0	0	0	0	0	0	0	0	0	532.24	0	0	0	0	0	0	0	0	0	0
Streptococcus sp. GMD3S	0	0	0	0	0	0	0	0	0	0	0	0	0	0	0	0	0	0	0	0	0	0	0	0	150.38	0	0	0	0	0	0	0	0	0	0	0
Streptococcus sp. HSISM1	0	0	0	0	0	0	0	0	0	0	0	0	0	0	0	0	0	0	97.5	0	0	0	0	0	0	0	0	0	0	0	0	0	0	0	0	0
Streptococcus sp. HSISS1	0	0	0	0	0	206.18	0	0	0	0	0	0	0	0	0	0	0	0	0	404.34	0	0	0	0	0	0	0	1241.71	0	0	0	0	0	0	0	0
Streptococcus sp. HSISS2	0	0	0	0	0	0	0	0	0	0	0	0	856.91	0	0	0	0	0	0	0	0	0	0	0	0	0	0	0	0	0	0	0	0	0	0	0
Streptococcus sp. M334	0	0	0	0	0	0	0	0	0	0	0	0	0	0	0	0	0	0	0	0	0	3015.34	0	0	0	0	0	0	0	0	0	0	84.85	0	0	0
Streptococcus sp. SK140	0	0	0	0	0	0	0	0	0	0	1553.26	0	0	0	0	0	0	563.4	0	0	0	0	0	0	0	0	0	0	0	0	0	0	0	0	0	0
Streptococcus sp. SK643	0	0	0	0	0	0	502.22	0	0	0	0	0	0	0	0	0	0	0	0	0	0	0	0	0	0	0	0	0	0	0	0	0	0	0	0	0
Streptococcus sp. SR4	0	0	0	0	0	0	0	0	0	0	0	0	0	0	0	0	0	0	0	0	0	0	0	0	0	0	0	0	0	0	0	0	0	0	0	312.34
Streptococcus thermophilus	0	0	0	0	0	0	0	0	0	0	91.68	244.01	0	89.34	0	0	0	0	0	0	0	0	0	0	489.15	0	0	190.78	0	0	0	0	0	0	0	0
Streptococcus vestibularis	208.41	0	0	0	0	0	0	514.71	0	0	0	89.54	0	2799.8	0	0	0	0	0	0	0	0	0	0	244.04	0	0	67741.5	0	0	0	0	0	0	0	0
Streptococcus_u_s	79.72	99.99	0	118.63	248.96	386.82	310.73	80.3	99.26	520.61	214.27	214.8	208.45	107.94	137.47	0	124.17	98.14	309.61	76.57	0	194.94	0	0	305.57	301.5	96.23	191.21	120.43	295.77	90.08	113.76	117.38	0	358.82	0
Subdoligranulum_u_s	0	0	0	0	0	0	0	0	0	0	0	0	0	0	0	0	0	0	0	0	0	0	0	0	0	77.09	0	0	0	0	0	0	0	0	0	0
Sutterella wadsworthensis	0	0	0	0	0	0	0	0	0	0	0	0	0	0	0	0	0	123.01	0	0	0	0	0	0	0	0	0	0	0	0	0	0	0	0	0	0
Thermomonas fusca	0	0	0	0	0	0	0	0	0	0	0	0	0	0	0	0	0	0	0	0	0	92.8	0	0	0	0	0	0	0	0	0	0	0	0	0	0
Veillonella atypica	0	0	0	0	0	0	0	604.41	0	0	0	80.71	0	0	0	0	0	0	0	0	0	0	0	0	0	0	0	0	0	0	0	0	0	0	0	0
Veillonella dispar	0	0	0	0	0	0	113.19	0	0	0	156.46	3181.6	0	0	0	0	0	0	0	0	0	0	0	0	0	514.59	0	0	0	100.53	0	0	0	0	0	0
Veillonella parvula	0	0	0	0	0	0	0	0	0	0	0	108.7	0	0	0	0	0	0	0	0	0	0	0	0	0	0	0	0	0	0	0	0	0	0	0	0
Veillonella sp. HPA0037	0	0	0	0	0	0	0	503.82	0	0	0	0	0	0	0	0	0	0	0	0	0	0	0	0	0	0	0	0	0	0	0	0	0	0	0	0
Veillonella sp. oral taxon 780	0	0	0	0	0	0	155.09	0	0	0	999.8	2432.64	0	0	0	0	558.78	238.55	0	0	0	0	0	0	0	718.91	0	0	0	1927.1	0	0	1507.27	0	0	0
Veillonella_u_s	0	0	0	0	0	0	94.82	265.52	107.25	0	0	0	0	0	0	0	0	0	0	122.06	0	0	0	0	75.87	671.79	0	0	0	310.35	0	0	0	0	0	0
Xanthomonadaceae_u_s	0	0	0	0	0	0	0	0	0	0	0	0	0	0	0	0	0	0	151.19	0	0	0	0	0	0	0	0	0	0	0	0	0	0	0	0	0
Xanthomonas translucens	0	0	0	0	0	0	0	0	0	0	0	0	0	0	0	0	0	0	0	0	0	223.89	0	0	0	0	0	0	0	0	0	0	0	0	0	0
Xanthomonas_u_s	0	0	0	0	0	0	0	0	0	0	0	0	0	0	0	0	0	0	0	0	0	267.13	0	0	0	0	0	0	0	0	0	0	0	0	0	0
alpha proteobacterium L41A	0	0	1688.07	0	0	0	0	0	0	0	0	0	0	0	0	0	0	0	0	0	0	1816.37	0	0	0	0	0	0	0	0	0	0	0	0	0	0

## Sheet: Bacterial Strain
	Case 9	Case 10	Case 16	Case 17	Case 11	Case 12	Case 18	Case 20	Case 13	Case 14	Case 1	Case 19	Control 1	Control 2	Control 3	Control 4	Control 5	Control 6	Control 7	Control 8	Control 9	Case 2	Control 10	Control 11	Control 12	Control 13	Control 14	Control 15	Control 16	Case 3	Case 4	Case 5	Case 6	Case 7	Case 8	Case 15
Abiotrophia defectiva ATCC 49176	0	0	0	0	0	0	481.04	0	0	0	0	0	0	0	0	0	0	0	0	0	0	0	0	0	133.11	0	0	0	0	0	0	0	0	0	0	0
Acidovorax sp. KKS102_u_t	0	0	0	0	0	0	0	0	0	0	0	0	0	0	0	250	0	0	0	0	0	0	0	0	0	0	0	0	0	0	0	0	0	0	0	0
Acinetobacter baumannii	0	0	0	0	0	0	0	0	0	0	0	150.58	0	0	0	0	0	0	0	0	0	0	0	0	284.85	0	0	0	0	0	0	0	0	0	0	0
Acinetobacter baumannii TG27391	0	0	0	0	0	0	0	0	0	0	637.26	0	0	0	0	0	0	0	0	0	0	0	0	0	0	0	0	0	0	0	0	0	0	0	0	0
Acinetobacter baumannii ZW85-1	0	0	0	0	0	0	0	0	0	0	0	0	0	0	0	0	0	0	0	0	0	0	0	0	0	0	0	0	0	0	0	0	575.01	0	0	0
Acinetobacter baumannii ZWS1219	0	0	0	0	0	0	0	0	0	0	0	0	0	0	0	0	0	0	0	0	0	0	0	0	0	0	0	0	0	0	0	0	0	0	0	1403.97
Acinetobacter calcoaceticus subsp. anitratus XM1570	0	0	0	0	0	0	0	0	0	0	0	0	0	0	0	0	0	0	0	0	0	0	0	0	0	0	0	0	0	0	0	0	1840.73	0	0	0
Acinetobacter calcoaceticus/baumannii complex_u_t	0	0	0	0	0	0	0	0	0	0	0	0	0	0	0	0	0	0	0	0	0	0	76.57	0	0	0	0	0	0	0	0	0	96.67	0	0	0
Acinetobacter guillouiae	0	0	0	0	0	0	0	0	0	0	0	0	0	0	0	0	0	0	0	0	0	0	0	0	91.62	0	0	0	0	0	0	0	0	0	0	0
Acinetobacter guillouiae NIPH 991	0	0	0	0	0	0	0	0	0	0	0	0	0	0	0	0	0	0	4270.18	0	0	0	0	0	0	0	0	0	0	0	0	0	0	0	0	0
Acinetobacter johnsonii SH046	0	0	0	0	0	0	0	0	0	0	0	6624.61	0	0	0	0	0	0	0	0	0	0	0	0	20435.1	0	0	0	0	0	0	0	4271.62	0	0	0
Acinetobacter junii	0	0	0	0	0	0	0	0	0	0	0	0	0	0	0	0	0	0	0	0	0	0	0	0	562.11	0	0	0	0	0	0	0	0	0	0	81.84
Acinetobacter junii CIP 64.5	0	0	0	0	0	0	0	0	0	0	2151.33	0	0	0	0	0	0	0	0	0	0	0	0	0	0	0	0	0	0	0	0	0	0	0	0	0
Acinetobacter lwoffii NIPH 715	0	0	0	0	0	0	0	0	0	0	0	0	0	0	0	0	0	0	0	0	0	0	0	0	0	0	0	0	0	0	0	0	0	0	0	165.54
Acinetobacter lwoffii WJ10621	0	0	0	0	0	0	0	0	0	0	0	7690.19	0	0	0	0	0	0	0	0	0	0	0	0	11693	0	0	0	0	0	0	0	2192.77	0	0	0
Acinetobacter nosocomialis	0	0	0	0	0	0	0	0	0	0	0	551.95	0	0	0	0	0	0	305.26	0	0	0	0	0	163.35	0	0	0	0	0	0	0	0	0	0	0
Acinetobacter pittii	0	0	0	0	0	0	0	76.23	0	0	80.18	0	0	0	0	0	0	0	507.28	0	0	0	0	0	0	0	0	0	0	0	0	0	530.31	0	0	0
Acinetobacter sp. 1578804_u_t	0	0	0	0	0	0	0	0	0	0	0	0	0	0	0	0	0	0	0	0	0	0	90.09	0	0	0	0	0	0	0	0	0	16757.9	0	0	0
Acinetobacter sp. 479375_u_t	432.27	393.25	378.94	899.83	523.82	395.46	394.64	1477.08	0	0	1566.34	0	0	0	0	0	0	0	3342.17	0	0	0	0	0	219.53	0	0	0	0	0	0	0	0	0	0	786897
Acinetobacter sp. CIP 102637_u_t	0	0	0	0	0	0	0	0	0	0	0	0	0	0	272.24	0	0	0	0	0	0	0	0	0	0	0	0	0	0	0	0	0	0	0	0	0
Acinetobacter tandoii	0	0	0	0	0	0	0	0	0	0	0	0	0	0	0	0	0	0	0	0	0	0	0	0	0	0	0	0	0	0	0	0	0	0	0	3185.25
Acinetobacter ursingii ANC 3649	0	0	0	0	0	0	0	0	0	0	0	0	0	0	0	0	0	0	0	0	0	0	0	0	316.04	0	0	0	0	0	0	0	0	0	0	0
Acinetobacter ursingii DSM 16037 = CIP 107286	616.92	591.3	549.45	1317.61	755.19	585.21	550.16	2127.76	0	0	2211.65	0	0	0	0	0	0	0	3869.45	0	0	0	0	0	0	0	0	0	0	0	0	0	214.82	0	0	1.21634e+06
Acinetobacter_u_t	0	0	77.63	0	0	0	0	0	0	0	176.67	0	0	0	0	0	0	256.8	109.22	0	0	0	0	0	3356.83	0	0	0	0	0	0	0	0	0	0	160492
Actinomyces graevenitzii F0530	0	0	0	0	0	0	0	0	0	0	0	10043.1	0	0	0	0	0	0	0	0	0	0	0	0	0	0	0	0	0	0	0	0	0	0	0	0
Actinomyces odontolyticus	0	0	0	0	0	0	0	0	0	0	0	0	0	0	0	0	0	0	0	0	0	95.45	0	0	0	0	0	0	0	0	0	0	0	0	0	0
Actinomyces odontolyticus ATCC 17982	0	0	0	0	0	0	143.19	0	0	0	0	607.27	0	0	0	0	0	0	0	0	0	0	0	0	0	0	0	0	0	0	0	0	0	0	0	0
Actinomyces sp. ICM54_u_t	0	0	0	0	0	0	0	0	0	0	0	1705.77	0	0	0	0	0	0	0	0	0	79.09	0	0	0	0	0	0	0	0	0	0	0	0	0	0
Actinomyces sp. ph3_u_t	0	0	139.83	0	0	0	0	0	0	0	0	0	0	0	0	0	0	0	0	0	0	0	0	0	0	0	0	0	0	0	0	0	0	0	0	0
Aggregatibacter_u_t	0	0	0	0	0	0	0	0	0	0	0	204.24	0	0	0	0	0	0	0	0	0	0	0	0	0	0	0	0	0	0	0	0	0	0	0	0
Alistipes putredinis DSM 17216	0	0	0	0	0	0	0	0	0	0	0	0	0	89.45	0	0	0	0	0	0	0	0	0	0	0	0	0	0	0	0	0	0	0	0	0	0
Alistipes_u_t	0	0	0	0	0	0	0	0	0	0	0	0	0	0	0	0	0	0	0	0	0	0	0	0	0	84.16	0	0	0	0	0	0	0	0	0	0
Alphaproteobacteria_u_t	0	0	81.51	0	0	0	0	0	0	0	0	0	0	0	0	0	0	0	0	0	0	0	0	0	0	0	0	0	0	0	0	0	0	0	0	0
Arenimonas_u_t	0	0	0	0	0	0	0	0	0	0	0	0	0	0	0	0	0	0	0	0	0	675.55	0	0	0	0	0	0	0	0	0	0	0	0	0	0
Atlantibacter hermannii NBRC 105704	0	0	0	0	0	0	0	0	0	0	0	0	0	0	0	0	0	0	0	0	0	0	297.47	0	0	0	0	0	0	0	0	0	0	0	0	0
Bacillaceae_u_t	0	0	143.33	0	0	0	0	0	0	0	0	0	0	0	0	0	0	0	0	0	0	0	0	0	0	0	0	0	0	0	0	0	0	0	0	0
Bacillus anthracis str. Vollum	0	0	0	0	0	0	0	0	0	0	0	0	0	0	0	0	0	0	0	0	0	1032.75	0	0	0	0	0	0	0	0	0	0	0	0	0	0
Bacillus bombysepticus str. Wang	0	0	0	0	0	0	0	0	0	0	0	0	0	0	0	0	0	0	0	0	0	509.45	0	0	0	0	0	0	0	0	0	0	0	0	0	0
Bacillus cereus	427.79	0	0	0	0	0	0	0	341.78	0	280.93	0	0	2187.19	0	0	0	0	0	214.32	0	0	0	0	0	0	0	0	0	117.06	171.01	233.46	231.9	108.84	382.91	0
Bacillus cereus G9241	0	0	0	0	0	0	0	0	0	0	0	0	0	0	0	0	0	0	0	0	0	155922	0	0	0	0	0	0	0	0	0	0	0	0	0	0
Bacillus cereus group_u_t	0	0	0	0	0	0	0	0	0	0	0	0	0	0	0	0	0	0	0	0	0	285.21	0	0	0	0	0	0	0	0	0	0	0	0	0	0
Bacillus mycoides	0	0	0	0	0	0	0	0	0	0	0	0	0	0	0	0	0	0	0	0	0	92.67	0	0	0	0	0	0	0	0	0	0	0	0	0	0
Bacillus thuringiensis	0	0	0	0	0	0	0	0	0	0	0	0	0	0	0	0	0	0	0	0	0	1438.58	0	0	0	0	0	0	0	0	0	0	0	0	0	0
Bacillus_u_t	0	0	0	0	0	0	0	0	0	0	0	0	0	0	0	0	0	0	0	0	0	259.95	0	0	0	0	0	0	0	0	0	0	0	0	0	0
Bacteroides caccae	0	0	0	0	0	0	0	0	0	0	0	0	0	210.05	0	0	0	135.42	0	0	0	0	0	0	166.97	0	0	0	0	0	0	0	0	0	0	0
Bacteroides cellulosilyticus	0	0	0	0	0	0	0	0	0	0	0	0	0	81.16	0	0	0	0	0	0	0	0	0	0	0	0	0	0	0	0	0	0	0	0	0	0
Bacteroides massiliensis B84634 = Timone 84634 = DSM 17679 = JCM 13223	0	0	0	0	0	0	0	0	0	0	0	0	0	77.36	0	0	0	0	0	0	0	0	0	0	0	0	0	0	0	0	0	0	0	0	0	0
Bacteroides_u_t	0	0	0	0	0	0	0	0	0	0	0	0	0	281.49	0	0	0	113.33	0	0	0	0	0	0	240.35	162.34	0	102.69	83.13	0	0	0	0	0	0	0
Bifidobacterium dentium	0	0	0	0	0	0	0	0	0	0	0	0	0	0	0	0	0	214.43	0	0	0	0	0	0	0	0	0	0	0	0	0	0	0	0	0	0
Bifidobacterium dentium ATCC 27678	0	0	0	0	0	0	0	0	0	0	0	0	0	376.6	0	0	0	0	0	0	0	0	0	0	0	0	0	0	0	0	0	0	0	0	0	0
Bifidobacterium longum subsp. infantis EK3	0	0	0	0	0	0	290.6	0	0	0	0	0	0	0	0	0	0	0	0	0	0	0	0	0	0	0	0	0	0	0	0	0	0	0	0	0
Bifidobacterium sp. MSTE12_u_t	0	0	0	0	0	0	0	0	0	0	0	0	0	351.03	0	0	0	304.54	0	0	0	0	0	0	0	0	0	0	0	0	0	0	0	0	0	0
Brevundimonas diminuta 470-4	0	0	0	0	0	0	0	0	0	0	0	0	0	0	0	0	0	0	0	0	0	480.65	0	0	0	0	0	0	0	0	0	0	0	0	0	0
Brevundimonas nasdae	0	0	1377.27	0	0	0	0	0	0	0	0	0	0	0	0	0	0	0	0	0	0	1013.71	0	0	0	0	0	0	0	0	0	0	0	0	0	0
Brevundimonas sp. BAL3_u_t	0	0	124.18	0	0	0	0	0	0	0	0	0	0	0	0	0	0	0	0	0	0	0	0	0	0	0	0	0	0	0	0	0	0	0	0	0
Brevundimonas sp. EAKA_u_t	0	0	0	0	0	0	0	0	0	0	0	0	0	0	0	0	0	0	0	0	0	152.49	0	0	0	0	0	0	0	0	0	0	0	0	0	0
Brevundimonas_u_t	0	0	119.93	0	0	0	0	0	0	0	0	0	0	0	0	0	0	0	0	0	0	275.1	0	0	0	0	0	0	0	0	0	0	0	0	0	0
Burkholderiales_u_t	0	0	0	0	0	0	0	0	0	0	0	0	0	0	0	4737.43	0	267.6	0	0	0	0	0	0	0	142.55	0	0	0	0	0	0	0	0	0	0
Chryseobacterium_u_t	0	0	0	0	0	0	0	0	0	0	0	0	0	0	0	0	0	0	129.48	0	0	0	0	0	0	0	0	0	0	0	0	0	0	0	0	0
Clostridiales_u_t	0	0	0	0	0	0	0	0	0	0	0	0	0	208.13	0	0	0	126.58	0	0	0	0	0	0	129.23	129.6	0	0	0	0	0	0	0	0	0	0
Clostridium perfringens	0	0	0	0	0	0	0	0	0	0	0	0	0	0	0	0	0	0	0	112.52	0	0	0	0	0	0	0	0	0	0	0	0	0	0	0	0
Collinsella aerofaciens ATCC 25986	0	0	0	0	0	0	0	0	0	0	0	0	0	0	0	0	0	0	0	0	0	0	0	0	166.11	144.16	0	0	0	0	0	0	0	0	0	0
Collinsella sp. 4_8_47FAA_u_t	0	0	0	0	0	0	0	0	0	0	0	0	0	0	0	0	0	0	0	0	0	0	0	0	172.49	142.12	0	0	0	0	0	0	0	0	0	0
Comamonas testosteroni	0	0	0	0	0	0	0	0	0	0	0	0	0	0	0	0	0	0	197.74	0	0	0	0	0	0	0	0	0	0	0	0	0	0	0	0	0
Corynebacterium accolens ATCC 49725	0	0	0	0	0	0	0	0	0	0	0	0	0	0	0	0	0	0	0	0	0	23385.5	0	0	0	0	0	0	0	0	0	0	0	0	0	0
Corynebacterium bovis DSM 20582 = CIP 54.80	0	0	77.62	0	0	0	0	0	0	0	0	0	0	0	0	0	0	0	0	0	0	0	0	0	0	0	0	0	0	0	0	0	0	0	0	0
Corynebacterium matruchotii	0	0	0	0	0	0	0	0	0	0	0	0	0	0	0	0	0	0	0	0	0	0	0	0	125.4	0	0	0	0	0	0	0	0	0	0	0
Corynebacterium propinquum DSM 44285	0	0	0	0	0	0	0	0	0	0	0	0	0	0	0	0	0	0	0	0	0	122.53	0	0	0	354.09	0	0	0	0	0	0	0	0	0	0
Corynebacterium pseudodiphtheriticum 090104	0	0	0	0	0	0	0	0	0	0	0	0	0	3980.44	0	0	0	0	0	0	0	0	0	0	0	0	0	0	0	0	0	0	0	0	0	0
Corynebacterium pseudogenitalium ATCC 33035	0	0	0	0	0	0	0	0	0	0	0	0	0	0	0	0	0	0	0	0	0	0	0	0	118.95	0	0	0	0	0	0	0	0	0	0	0
Corynebacterium sp. KPL1818_u_t	0	0	0	0	0	0	0	0	0	0	0	0	0	0	0	0	0	0	0	0	0	41395.3	0	0	0	0	0	0	0	0	0	0	0	0	0	0
Corynebacterium striatum ATCC 6940	0	0	0	0	0	0	0	0	0	0	0	0	0	0	0	0	0	0	0	0	0	0	0	0	0	296.7	0	0	0	0	0	0	0	0	0	0
Corynebacterium tuberculostearicum SK141	0	0	0	0	0	0	0	0	0	0	0	0	0	0	0	0	0	0	0	0	0	0	0	0	103.82	0	0	0	0	0	0	0	0	0	0	0
Cronobacter sakazakii	0	0	0	0	0	0	0	0	0	0	0	0	0	0	0	0	0	117.44	0	0	0	0	0	0	0	0	0	0	0	0	0	0	0	0	0	0
Cutibacterium avidum ATCC 25577	0	0	0	0	0	0	0	0	0	0	0	0	0	0	0	0	0	0	0	194.37	0	0	0	0	0	0	0	0	0	0	0	0	0	0	0	0
Deinococcus geothermalis DSM 11300	0	0	0	0	0	0	0	0	0	0	0	0	0	0	0	0	0	1370.8	0	0	0	0	0	0	0	0	0	0	0	0	0	0	0	0	0	0
Dermacoccus nishinomiyaensis	0	0	0	0	0	0	0	0	0	0	0	0	0	1107.14	0	0	0	0	0	0	0	0	0	0	0	0	0	0	0	0	0	0	0	0	0	0
Dermacoccus sp. Ellin185_u_t	0	0	0	0	0	0	0	0	0	0	0	0	0	930.34	0	0	0	0	0	0	0	0	0	0	0	0	0	0	0	0	0	0	0	0	0	0
Devosia riboflavina	0	0	157.84	0	0	0	0	0	0	0	0	0	0	0	0	0	0	0	0	0	0	0	0	0	0	0	0	0	0	0	0	0	0	0	0	0
Dyella_u_t	0	0	0	0	0	0	0	0	0	0	0	0	0	0	0	0	0	0	0	0	0	149.67	0	0	0	0	0	0	0	0	0	0	0	0	0	0
Eggerthella lenta	0	0	0	0	0	0	0	0	0	0	0	0	0	138.64	0	0	0	0	0	0	0	0	0	0	0	0	0	0	0	0	0	0	0	0	0	0
Enhydrobacter aerosaccus SK60	0	0	0	0	0	0	0	0	0	0	0	925.8	0	0	0	0	0	0	0	0	0	0	0	0	756.1	0	0	0	0	0	0	0	0	0	0	0
Enterobacter cloacae complex_u_t	0	0	0	0	0	0	0	0	0	0	0	0	0	0	0	0	0	0	0	0	0	0	78.79	0	0	0	0	0	0	0	0	0	0	0	0	0
Enterobacteriaceae_u_t	0	0	0	0	0	0	0	0	0	0	0	0	0	0	0	0	0	0	0	0	0	0	0	0	0	0	0	0	0	0	0	0	329.6	0	0	0
Enterococcus faecalis EnGen0326	0	0	0	0	0	0	0	0	0	0	429.83	0	0	0	0	0	0	0	0	0	0	0	0	0	0	0	0	0	0	0	0	0	0	0	0	0
Enterococcus faecalis TX0312	0	0	0	0	0	0	0	0	0	0	0	0	0	0	0	0	0	0	0	0	0	0	0	0	0	0	0	24219.3	0	0	0	0	0	0	0	0
Enterococcus faecalis TX1341	0	0	0	0	0	0	0	0	0	0	0	0	0	88.29	0	0	0	0	0	0	0	0	0	0	0	0	0	0	0	0	0	0	0	0	0	0
Enterococcus faecium	0	0	0	0	0	0	0	0	0	0	0	0	0	0	0	0	0	0	0	0	0	0	0	0	0	0	0	197211	234.62	0	0	0	0	0	0	0
Enterococcus_u_t	0	0	0	0	0	0	0	0	0	0	0	0	0	0	0	0	0	0	0	0	0	0	0	0	0	0	0	230.11	0	0	0	0	0	0	0	0
Escherichia coli	0	0	0	0	0	0	0	0	0	0	0	0	0	0	0	0	0	145.82	0	187.23	0	0	0	0	0	0	0	0	0	0	0	0	0	0	0	0
Escherichia coli DORA_A_5_14_21	0	0	0	0	0	0	0	0	0	0	0	538.66	0	0	0	0	0	0	0	0	0	0	0	0	0	95.22	0	0	0	0	0	0	0	0	0	0
Escherichia_u_t	0	0	593.57	0	0	0	0	0	0	0	0	0	0	0	0	0	0	0	0	0	0	0	0	0	0	0	0	0	0	0	0	0	0	0	0	0
Eubacterium rectale	0	0	0	0	0	0	0	0	0	0	0	0	0	0	0	0	0	0	0	0	0	0	0	0	0	0	0	0	0	0	0	0	0	0	0	0
Exiguobacterium_u_t	0	0	0	0	0	0	0	0	0	0	0	0	0	0	0	0	0	331.08	0	0	0	0	0	0	0	0	0	0	0	0	0	0	0	0	0	0
Faecalibacterium prausnitzii	0	0	0	0	0	0	0	0	0	0	0	0	0	0	0	0	0	311	0	0	0	0	0	0	218.03	191.44	0	101.18	133.96	0	0	0	0	0	0	0
Faecalibacterium prausnitzii SL3/3	0	0	0	0	0	0	0	0	0	0	0	0	0	218.19	0	0	0	0	0	0	0	0	0	0	0	0	0	0	0	0	0	0	0	0	0	0
Flavobacterium denitrificans DSM 15936	0	0	100.42	0	0	0	0	0	0	0	0	0	0	0	0	0	0	0	0	0	0	0	0	0	0	0	0	0	0	0	0	0	0	0	0	0
Flavobacterium_u_t	0	0	202.5	0	0	0	0	0	0	0	0	0	0	0	0	0	0	0	0	0	0	0	0	0	0	0	0	0	0	0	0	0	0	0	0	0
Gemella haemolysans ATCC 10379	1080.3	0	0	0	0	461.09	1863.35	96.85	0	0	140.03	5626.75	0	0	0	221.93	0	0	0	580.06	0	0	0	0	0	1304.88	0	0	0	850.84	128.72	124	0	0	0	0
Gemella haemolysans M341	0	0	0	0	0	0	0	0	0	0	0	0	0	0	0	0	147.97	0	0	0	0	0	0	0	0	0	0	0	0	0	0	0	0	0	0	0
Gemella sanguinis M325	0	0	0	0	0	0	0	0	0	0	0	5003.19	0	0	0	0	0	0	0	0	0	0	0	0	0	0	0	0	0	0	0	0	0	0	0	0
Gemella_u_t	0	0	0	0	0	0	0	0	0	0	0	0	110.69	0	0	0	0	0	0	155.23	0	0	243.01	0	0	0	0	118.99	0	0	0	0	0	0	0	0
Gordonia paraffinivorans NBRC 108238	0	0	0	0	0	0	0	0	0	0	0	0	0	0	0	0	0	186.32	0	0	0	0	0	0	0	0	0	0	0	0	0	0	0	0	0	0
Granulicatella elegans ATCC 700633	0	0	0	0	0	0	0	0	0	0	0	101.07	0	0	0	0	0	0	0	0	0	0	0	0	0	0	0	0	0	0	0	0	0	0	0	0
Granulicatella_u_t	0	0	0	0	0	0	202.41	0	0	0	0	0	0	0	0	0	0	209.24	0	0	0	0	0	0	0	0	0	0	0	0	0	0	0	0	0	0
Haemophilus haemolyticus	0	0	0	0	0	0	0	0	0	0	0	0	0	0	0	0	244.74	0	0	82.92	0	0	0	0	0	0	0	0	0	0	0	0	0	0	0	0
Haemophilus haemolyticus M19107	0	0	0	0	0	0	0	0	0	0	0	1158.35	0	0	0	0	0	0	0	0	0	0	0	0	0	0	0	0	0	0	0	0	0	0	0	0
Haemophilus influenzae	0	0	0	0	0	0	0	0	0	0	0	130.02	0	0	0	0	0	0	0	0	0	0	0	0	0	0	0	0	0	0	0	0	0	0	0	0
Haemophilus parahaemolyticus G321	0	0	0	0	0	0	0	0	0	0	0	0	0	0	0	0	141.36	0	0	0	0	0	0	0	0	0	0	0	0	0	0	0	0	0	0	0
Haemophilus parainfluenzae	0	0	0	0	0	0	0	0	0	0	0	0	0	0	0	0	118.28	0	0	0	0	0	0	0	76.07	0	0	0	0	0	0	0	0	0	0	0
Haemophilus parainfluenzae ATCC 33392	0	0	0	0	0	0	200.86	0	0	0	0	0	0	0	0	0	0	0	0	0	0	0	0	0	0	0	0	0	0	0	0	0	0	0	0	0
Haemophilus parainfluenzae T3T1	0	0	0	0	0	0	0	0	0	0	0	9798.26	0	0	0	0	0	0	0	0	0	0	0	0	0	285.67	0	0	0	0	0	0	0	0	0	0
Haemophilus pittmaniae HK 85	0	0	0	0	0	0	0	0	0	0	0	181.35	0	0	0	0	0	0	0	0	0	0	0	0	0	0	0	0	0	0	0	0	0	0	0	0
Haemophilus sp. oral taxon 851 str. F0397	0	0	0	0	0	0	0	0	0	0	0	791.51	0	0	0	0	0	0	0	0	0	0	0	0	0	0	0	0	0	0	0	0	0	0	0	0
Haemophilus sputorum HK 2154	0	0	0	0	0	0	0	0	0	0	0	140.57	0	0	0	0	0	0	0	0	0	0	0	0	0	0	0	0	0	0	0	0	0	0	0	0
Haemophilus_u_t	0	0	0	0	0	99.44	146.59	0	0	0	0	83.16	0	0	0	0	291.91	187.48	0	228.11	0	0	0	0	0	0	0	0	0	0	0	0	0	0	0	0
Imtechella halotolerans K1	0	0	0	0	0	0	0	0	0	0	0	0	0	0	0	0	0	0	0	0	0	0	0	0	0	0	0	176.24	0	0	0	0	0	0	0	0
Klebsiella michiganensis	0	0	0	0	0	0	0	0	0	0	0	0	0	0	0	0	0	0	350.17	0	0	0	0	0	0	0	0	0	0	0	0	0	0	0	0	0
Klebsiella pneumoniae	0	0	0	0	0	0	0	0	0	0	0	0	0	0	0	0	0	0	89.8	0	0	0	0	0	0	0	0	0	0	0	0	0	0	0	0	0
Klebsiella variicola UCI 18	0	0	0	0	0	0	0	0	0	0	0	0	0	0	0	0	0	0	0	0	0	0	0	0	0	0	0	0	1127.45	0	0	0	0	0	0	0
Klebsiella_u_t	0	0	0	0	0	0	0	0	0	0	0	0	0	97.2	0	0	0	0	0	0	0	0	0	0	0	0	0	0	0	0	0	0	0	0	0	0
Kocuria rhizophila	0	0	0	0	0	492.32	0	0	0	0	0	0	0	0	0	0	0	0	0	0	0	0	0	0	0	0	0	0	0	0	0	0	0	0	0	0
Kocuria_u_t	0	0	0	0	0	82.1	0	0	0	0	0	0	0	0	0	0	0	0	0	0	0	0	0	0	0	0	0	0	0	0	0	0	0	0	0	0
Lachnospiraceae_u_t	0	0	0	0	0	0	0	0	0	0	0	0	0	0	0	0	0	0	0	0	0	0	0	0	259.37	0	0	0	200.69	0	0	0	0	0	0	0
Lactobacillus casei CRF28	0	0	0	0	0	0	0	0	0	0	0	0	0	0	0	0	0	0	0	0	0	0	0	0	0	0	0	0	0	0	0	0	0	0	0	292.08
Lactobacillus casei group_u_t	0	0	0	0	0	0	0	0	0	0	0	0	0	0	0	0	0	0	0	0	0	0	0	0	0	0	0	0	0	0	0	0	0	0	0	1796.95
Lactobacillus paracasei ATCC 334	0	0	0	0	0	0	0	0	0	0	0	0	0	0	0	0	0	0	0	0	0	0	0	0	0	0	0	0	0	0	0	0	0	0	0	457.76
Lactobacillus rhamnosus	0	0	0	0	0	0	0	0	0	0	0	0	0	0	0	0	0	217.09	0	0	0	0	0	0	0	0	0	0	0	0	0	0	0	0	0	0
Leuconostoc mesenteroides	0	0	0	0	0	0	0	0	0	0	0	0	0	0	0	0	0	0	0	0	0	0	264.81	0	0	0	0	0	0	0	0	0	0	0	0	0
Luteimonas huabeiensis HB2	0	0	0	0	0	0	0	0	0	0	0	0	0	0	0	0	0	0	0	0	0	83.96	0	0	0	0	0	0	0	0	0	0	0	0	0	0
Luteimonas sp. J29_u_t	0	0	0	0	0	0	0	0	0	0	0	0	0	0	0	0	0	0	0	0	0	94.62	0	0	0	0	0	0	0	0	0	0	0	0	0	0
Lysobacter antibioticus	0	0	0	0	0	0	0	0	0	0	0	0	0	0	0	0	0	0	0	0	0	428.49	0	0	0	0	0	0	0	0	0	0	0	0	0	0
Lysobacter_u_t	0	0	0	0	0	0	0	0	0	0	0	0	0	0	0	0	0	0	0	0	0	590.88	0	0	0	0	0	0	0	0	0	0	0	0	0	0
Microbacterium sp. MRS-1_u_t	0	0	0	0	0	0	0	0	0	0	0	0	0	0	0	0	0	0	0	0	0	78.81	0	0	0	0	0	0	0	0	0	0	0	0	0	0
Micrococcus luteus	0	0	0	0	0	0	0	0	0	0	0	0	0	0	0	0	0	0	0	0	0	0	0	0	124.05	0	0	0	0	0	0	0	0	0	0	0
Morococcus cerebrosus	0	0	0	0	0	0	161.54	0	0	0	0	0	0	0	0	0	0	0	0	0	0	0	0	0	0	0	0	0	0	0	0	0	0	0	0	0
Negativicoccus succinicivorans DORA_17_25	0	0	0	0	0	0	0	0	0	0	0	89.01	0	0	0	0	0	0	0	0	0	0	0	0	0	0	0	0	0	0	0	0	0	0	0	0
Neisseria cinerea ATCC 14685	0	0	0	0	0	0	0	0	0	0	0	77.66	0	0	0	0	0	0	0	0	0	0	0	0	0	0	0	0	0	0	0	0	0	0	0	0
Neisseria flavescens	0	0	0	0	0	0	0	0	0	0	0	0	0	0	0	203.08	0	0	0	0	0	0	0	0	0	0	0	0	0	0	0	0	0	0	0	0
Neisseria flavescens SK114	0	0	0	0	0	0	0	0	0	0	0	437.95	0	0	0	0	0	0	0	0	0	0	0	0	0	0	0	0	0	0	0	0	0	0	0	0
Neisseria mucosa	0	0	0	0	0	0	0	0	0	0	0	0	0	0	0	211.33	0	0	0	0	0	0	0	0	0	0	0	0	0	0	0	0	0	0	0	0
Neisseria mucosa C102	0	0	0	0	0	0	0	0	0	0	0	2479.31	0	0	0	0	0	0	0	0	0	0	0	0	0	0	0	0	0	0	0	0	0	0	0	0
Neisseria sicca	0	0	0	0	0	0	81.92	0	0	0	0	0	0	0	0	0	0	0	0	0	0	0	0	0	76.11	0	0	0	0	0	0	0	0	0	0	0
Neisseria sp. oral taxon 014 str. F0314	0	0	0	0	0	0	108.69	0	0	0	0	0	0	0	0	0	0	0	0	0	0	0	0	0	0	0	0	0	0	0	0	0	0	0	0	0
Neisseria subflava NJ9703	0	0	0	0	0	0	0	0	0	0	0	683.07	0	0	0	0	0	0	0	0	0	0	0	0	0	0	0	0	0	0	0	0	0	0	0	0
Neisseria_u_t	0	0	0	0	0	0	264.28	0	0	0	0	0	0	188.49	0	0	0	0	0	0	0	0	0	0	153.91	86.96	0	0	0	0	0	0	0	0	0	0
Neisseriaceae_u_t	0	0	0	0	0	0	0	0	0	0	0	0	0	0	0	0	0	0	0	87.89	0	0	0	0	0	0	0	0	0	0	0	0	0	0	0	0
Oscillospiraceae_u_t	0	0	0	0	0	0	0	0	0	0	0	0	0	107.05	0	0	0	0	0	0	0	0	0	0	0	0	0	0	0	0	0	0	0	0	0	0
Paenibacillus sophorae S27	0	0	0	0	0	0	0	0	0	0	0	572.05	0	0	0	0	0	0	0	0	0	0	0	0	397.59	0	0	0	0	0	0	0	0	0	0	0
Pantoea septica	0	0	0	0	0	0	0	0	0	0	0	0	0	0	0	0	0	0	0	0	0	0	0	0	0	0	0	0	0	0	0	0	0	4451.5	0	0
Pantoea sp. NGS-ED-1003_u_t	0	0	0	0	0	0	0	0	0	0	0	0	0	0	0	0	0	0	0	0	0	0	0	0	0	0	0	0	0	0	0	0	0	5940.51	0	0
Paracoccus sp. PAMC 22219_u_t	0	0	329.99	0	0	0	0	0	0	0	0	0	0	0	0	0	0	0	0	0	0	0	0	0	0	0	0	0	0	0	0	0	0	0	0	0
Paraprevotella_u_t	0	0	0	0	0	0	0	0	0	0	0	0	0	80.48	0	0	0	0	0	0	0	0	0	0	0	0	0	0	0	0	0	0	0	0	0	0
Peptoniphilus lacrimalis DNF00528	0	0	0	0	0	0	0	0	0	0	0	199.11	0	0	0	0	0	0	0	0	0	187.16	0	0	0	0	0	0	0	0	0	0	0	0	0	0
Prevotella copri DSM 18205	0	0	0	0	0	0	0	0	0	0	0	0	0	176.72	0	0	0	0	0	0	0	0	0	0	0	0	0	0	0	0	0	0	0	0	0	0
Prevotella_u_t	0	0	0	0	0	0	0	0	0	0	0	0	0	0	0	0	0	0	0	0	0	104.01	0	0	0	0	0	0	0	0	0	0	0	0	0	0
Propionibacteriaceae_u_t	0	0	554.34	139.84	0	99.89	1393.36	1053.54	0	0	870.19	174.3	1513.68	4668.14	0	0	136.82	268.09	0	207.74	0	357.59	111.66	0	2259.08	0	91.13	103.95	323.98	0	591.5	249.89	0	0	94.68	585.8
Propionibacterium acnes HL060PA1	0	0	0	0	0	0	0	0	0	0	0	0	0	3811.79	0	0	0	0	0	0	0	0	0	0	0	0	0	0	0	0	0	0	0	0	0	0
Propionibacterium acnes HL082PA2	0	0	0	0	0	0	0	307.95	0	0	0	0	0	0	0	0	0	0	0	0	0	0	0	0	0	0	0	0	0	862.41	0	0	0	0	0	0
Propionibacterium acnes HL099PA1	0	0	0	0	0	0	0	0	0	0	0	0	0	0	0	0	0	0	0	1581.89	0	0	0	0	0	1253.22	0	0	0	0	0	0	0	0	0	0
Propionibacterium acnes HL202PA1	0	0	0	0	0	0	0	0	0	0	0	0	1003.79	0	0	0	0	0	0	0	0	0	0	0	0	0	0	0	0	0	0	0	0	0	0	0
Propionibacterium namnetense SK182B-JCVI	0	0	0	0	0	0	0	0	0	0	0	0	0	0	0	0	0	0	0	0	0	0	0	0	0	0	0	0	0	0	0	0	0	0	0	0
Propionibacterium sp. DORA_15_u_t	0	0	0	0	0	0	0	0	0	0	0	235.64	0	0	0	0	0	0	0	0	0	0	0	0	0	0	0	0	0	0	0	0	0	0	0	0
Pseudomonas aeruginosa	0	0	0	0	0	0	0	0	0	0	0	0	0	0	0	0	0	0	0	0	0	677.57	0	0	30041.7	0	0	0	0	0	0	0	0	0	0	0
Pseudomonas aeruginosa BL12	0	0	467.72	0	0	0	0	0	0	0	0	0	0	0	0	0	0	0	89.47	0	0	0	0	0	0	0	0	0	0	0	0	0	0	0	0	0
Pseudomonas alcaligenes	0	0	148.2	0	0	0	0	0	0	0	0	0	0	0	0	0	0	0	0	0	0	0	0	0	0	0	0	0	0	0	0	0	0	0	0	0
Pseudomonas fluorescens	0	0	0	0	0	0	0	0	0	0	0	194.9	0	0	0	0	0	0	212.05	0	0	0	0	0	0	0	0	0	0	0	0	0	0	0	0	0
Pseudomonas nitroreducens	0	0	0	0	0	0	0	0	0	0	0	0	0	0	0	0	0	0	134.2	0	0	0	0	0	0	0	0	0	0	0	0	0	0	0	0	0
Pseudomonas oryzihabitans NBRC 102199	0	0	78.29	0	0	0	0	0	0	0	0	0	0	0	0	0	0	0	0	0	0	0	0	0	0	0	0	0	0	0	0	0	0	0	0	0
Pseudomonas psychrotolerans L19	0	0	440.4	0	0	0	0	0	0	0	0	0	0	0	0	0	0	0	0	0	0	0	0	0	0	0	0	0	0	0	0	0	0	0	0	0
Pseudomonas putida GB-1	0	0	0	0	0	0	0	0	0	0	0	0	0	0	0	0	0	0	2032.82	0	0	0	0	0	0	0	0	0	0	0	0	0	0	0	0	0
Pseudomonas putida T2-2	0	0	0	0	0	0	0	0	0	0	0	0	0	0	0	0	0	0	0	0	0	0	0	0	0	0	0	0	0	0	0	0	271.09	0	0	0
Pseudomonas sp. 313_u_t	0	0	8129.76	0	0	0	0	0	0	0	0	0	0	0	0	0	0	0	0	0	0	0	0	0	0	0	0	0	0	0	0	0	0	0	0	0
Pseudomonas sp. TJI-51_u_t	0	0	0	0	0	0	0	0	0	0	0	0	0	0	0	0	0	0	0	0	0	0	0	0	491.41	0	0	0	0	0	0	0	674.96	0	0	0
Pseudomonas sp. W15Feb9B_u_t	0	0	0	0	0	0	0	0	0	0	0	0	0	0	0	0	0	0	3192.78	0	0	0	0	0	0	0	0	0	0	0	0	0	0	0	0	0
Pseudomonas_u_t	0	0	77.57	0	0	0	0	0	0	0	0	0	0	0	0	0	0	0	495.81	0	0	0	77.03	0	82.2	0	0	0	0	0	0	0	0	0	0	0
Pseudoxanthomonas sp. J35_u_t	0	0	0	0	0	0	0	0	0	0	0	0	0	0	0	0	0	0	0	0	0	97.58	0	0	0	0	0	0	0	0	0	0	0	0	0	0
Pseudoxanthomonas spadix BD-a59	0	0	0	0	0	0	0	0	0	0	0	0	0	0	0	0	0	0	0	0	0	118.89	0	0	0	0	0	0	0	0	0	0	0	0	0	0
Pseudoxanthomonas suwonensis	0	0	0	0	0	0	0	0	0	0	0	0	0	0	0	0	0	0	0	0	0	262.66	0	0	0	0	0	0	0	0	0	0	0	0	0	0
Pseudoxanthomonas_u_t	0	0	82.06	0	0	0	0	0	0	0	0	0	0	0	0	0	0	0	0	0	0	162.62	0	0	0	0	0	0	0	0	0	0	0	0	0	0
Raoultella ornithinolytica	0	0	0	0	0	0	0	0	0	0	0	0	0	0	0	0	0	0	700.24	0	0	0	0	0	0	0	0	0	0	0	0	0	0	0	0	0
Raoultella planticola	0	0	0	0	0	0	0	0	0	0	0	0	0	0	0	0	0	0	977.81	0	0	0	0	0	0	0	0	0	0	0	0	0	0	0	0	0
Rhizobiaceae_u_t	0	0	138.56	0	0	0	0	0	0	0	0	0	0	0	0	0	0	0	0	0	0	0	0	0	0	0	0	0	0	0	0	0	0	0	0	0
Rhizobiales_u_t	0	0	352.62	0	0	0	0	0	0	0	0	0	0	0	0	0	0	0	0	0	0	0	0	0	0	0	0	0	0	0	0	0	1251.32	0	0	0
Rhizobium sp. H41_u_t	0	0	230.37	0	0	0	0	0	0	0	0	0	0	0	0	0	0	0	0	0	0	0	0	0	0	0	0	0	0	0	0	0	1793.9	0	0	0
Rhodanobacter_u_t	0	0	0	0	0	0	0	0	0	0	0	0	0	0	0	0	0	0	0	0	0	206.67	0	0	0	0	0	0	0	0	0	0	0	0	0	0
Rhodococcus qingshengii	0	0	0	0	0	0	0	0	0	0	0	0	0	0	0	0	0	0	0	0	0	0	0	0	196.98	746	0	0	0	0	0	0	0	0	0	0
Roseomonas_u_t	0	0	113.66	0	0	0	0	0	0	0	0	0	0	0	0	0	0	0	0	0	0	0	0	0	0	0	0	0	0	0	0	0	0	0	0	0
Rothia aeria	0	0	0	0	0	0	128.1	0	0	0	0	0	0	0	0	0	0	0	0	0	0	0	0	0	107.21	0	0	0	0	0	0	0	0	0	0	0
Rothia dentocariosa	0	0	0	0	0	0	0	0	0	0	0	0	0	0	0	0	0	0	0	0	0	0	0	0	216.97	0	0	0	0	0	0	0	0	0	0	0
Rothia dentocariosa M567	0	0	0	0	0	0	139.08	0	0	0	0	0	0	0	0	0	0	0	0	0	0	0	0	0	0	0	0	0	0	0	0	0	0	0	0	0
Rothia mucilaginosa	0	0	0	130.83	0	0	0	76.79	0	0	0	0	261.16	0	0	0	100.95	0	0	0	0	0	0	0	107.67	0	0	0	0	0	529.86	0	0	446.58	603.96	0
Rothia mucilaginosa ATCC 25296	250.87	0	1977.85	0	0	236.04	2165.38	0	0	0	0	7395.35	0	0	0	0	0	0	0	0	0	1598.39	0	0	0	0	0	0	0	0	0	0	0	0	0	0
Rothia mucilaginosa DY-18	0	0	0	0	0	0	0	0	0	0	2942.95	0	0	0	0	0	0	0	0	0	0	0	0	0	0	0	0	0	0	0	0	0	0	0	0	0
Rothia mucilaginosa M508	0	0	0	0	0	0	0	0	0	0	0	0	0	0	0	0	0	0	0	0	0	0	0	0	0	0	0	0	0	666.11	0	0	0	0	0	0
Rothia_u_t	0	0	0	0	0	0	0	0	0	0	0	0	0	0	0	0	0	0	0	80.53	0	0	0	0	0	0	0	0	0	0	0	0	0	0	0	0
Ruminococcus_u_t	0	0	0	0	0	0	0	0	0	0	0	0	0	0	0	0	0	0	0	0	0	0	0	0	0	161.99	0	0	0	0	0	0	0	0	0	0
Serratia grimesii	0	0	0	0	0	0	0	0	0	0	0	0	0	0	0	0	0	0	362.17	0	0	0	0	0	0	0	0	0	0	0	0	0	0	0	0	0
Serratia liquefaciens ATCC 27592	0	0	0	0	0	0	0	0	0	0	0	0	0	0	0	0	0	0	1544.67	0	0	0	0	0	0	0	0	0	0	0	0	0	0	0	0	0
Serratia_u_t	0	0	0	0	0	0	0	0	0	0	0	0	0	0	0	0	0	0	101.08	0	0	0	0	0	0	0	0	0	0	0	0	0	0	0	0	0
Shinella sp. DD12_u_t	0	0	1564.57	0	0	0	0	0	0	0	0	0	0	0	0	0	0	0	0	0	0	0	0	0	0	0	0	0	0	0	0	0	0	0	0	0
Sphingobium xenophagum QYY	0	0	2027.51	0	0	0	0	0	0	0	0	0	0	0	0	0	0	0	0	0	0	0	0	0	0	0	0	0	0	0	0	0	0	0	0	0
Sphingobium yanoikuyae	0	0	0	0	0	0	0	0	0	0	0	0	0	0	0	0	0	0	114.17	0	0	0	0	0	0	0	0	0	0	0	0	0	0	0	0	0
Sphingopyxis alaskensis RB2256	0	0	0	0	0	0	0	0	0	0	0	0	0	0	0	0	0	0	0	0	0	0	0	0	0	0	0	0	0	0	0	0	243.24	0	0	0
Sphingopyxis_u_t	0	0	510.69	0	0	0	0	0	0	0	0	0	0	0	0	0	0	0	0	0	0	0	0	0	0	0	0	0	0	0	0	0	0	0	0	0
Staphylococcus aureus	5135.87	223.49	0	0	0	0	0	0	153.73	0	0	0	0	0	0	0	0	0	0	1281.84	0	100988	0	0	0	0	0	24646.8	0	90.52	0	0	0	0	92.38	0
Staphylococcus aureus 1801-1 2010	0	0	0	0	0	0	0	0	0	0	207.82	0	0	0	0	0	0	0	0	0	0	0	0	0	0	0	0	0	0	0	0	0	615.49	0	0	0
Staphylococcus capitis	0	0	0	0	0	0	0	0	0	0	0	0	0	0	0	0	0	0	0	156.01	0	0	0	0	79.22	0	0	216.41	0	0	0	0	0	0	0	0
Staphylococcus epidermidis	838.45	367.62	0	1503.74	0	0	2672.96	2762.15	91.67	0	0	0	0	6366.58	1006.4	0	0	0	965.92	0	0	0	288.8	0	0	565.2	938.46	2.48226e+06	0	0	0	0	0	0	0	937795
Staphylococcus epidermidis BCM-HMP0060	0	0	0	0	0	0	0	0	0	0	0	0	0	0	0	0	0	0	0	0	0	0	0	0	0	0	0	0	692.35	0	0	0	0	0	0	0
Staphylococcus epidermidis E13A	0	0	43921.1	0	0	0	0	0	0	0	0	0	0	0	0	0	0	0	0	0	0	0	0	0	0	0	0	0	0	0	0	0	0	0	0	0
Staphylococcus epidermidis IS-250	0	0	0	0	0	0	0	0	0	0	0	2334.29	0	0	0	0	0	0	0	0	0	0	0	0	0	0	0	0	0	0	0	193.87	0	0	0	0
Staphylococcus epidermidis IS-K	0	0	0	0	0	0	0	0	0	0	34785	0	0	0	0	0	0	0	0	0	0	0	0	0	0	0	0	0	0	2075.26	0	0	26508.7	0	0	0
Staphylococcus epidermidis M23864:W2(grey)	0	0	0	0	0	0	0	0	0	0	0	0	0	0	0	0	0	0	0	0	0	0	0	134.92	0	0	0	0	0	0	0	0	0	0	0	0
Staphylococcus epidermidis NIHLM003	0	0	0	0	0	3176.31	0	0	0	0	0	0	0	0	0	0	0	0	0	0	0	0	0	0	0	0	0	0	0	0	0	0	0	0	0	0
Staphylococcus epidermidis NIHLM039	0	0	0	0	0	0	0	0	0	0	0	0	0	0	0	0	0	0	0	0	0	0	0	0	5274.09	0	0	0	0	0	569.41	0	0	0	0	0
Staphylococcus epidermidis Scl25	0	0	0	0	1787.23	0	0	0	0	0	0	0	0	0	0	0	0	0	0	0	0	0	0	0	0	0	0	0	0	0	0	0	0	0	0	0
Staphylococcus epidermidis UC7032	0	0	0	0	0	0	0	0	0	0	0	0	0	0	0	0	0	0	0	0	0	17344.8	0	0	0	0	0	0	0	0	0	0	0	0	0	0
Staphylococcus epidermidis VCU120	0	0	0	0	0	0	0	0	0	0	0	0	0	0	0	0	0	0	0	2912.49	0	0	0	0	0	0	0	0	0	0	0	0	0	0	0	0
Staphylococcus epidermidis VCU127	0	0	0	0	0	0	0	0	0	0	0	0	1720.05	0	0	0	0	0	0	0	0	0	0	0	0	0	0	0	0	0	0	0	0	0	0	0
Staphylococcus haemolyticus	322.52	0	0	0	0	0	0	0	0	0	0	0	0	0	0	0	0	0	0	0	0	0	0	0	0	0	0	0	0	0	0	0	0	0	0	0
Staphylococcus haemolyticus JCSC1435	0	0	0	0	0	0	0	0	0	0	0	0	0	0	0	0	0	0	0	0	0	0	0	0	0	0	0	0	0	0	0	0	0	0	0	92.62
Staphylococcus haemolyticus R1P1	0	0	0	0	0	0	0	0	0	0	369.19	0	0	0	0	0	0	0	0	0	0	120273	0	0	0	0	0	0	0	0	0	0	0	0	0	0
Staphylococcus hominis	0	0	0	0	0	0	0	0	0	0	0	0	0	0	0	0	0	0	0	0	0	0	0	0	0	0	0	0	0	0	0	0	168.77	0	0	0
Staphylococcus hominis VCU122	0	0	0	0	0	318.11	0	0	0	0	0	0	0	0	0	0	0	0	0	2119.34	0	0	0	0	0	0	0	0	0	0	0	0	0	0	0	0
Staphylococcus hominis subsp. hominis ZBW5	0	0	0	0	0	0	0	0	0	0	0	5473.36	0	0	0	689.83	0	0	0	0	0	749.89	0	0	0	0	0	0	0	0	1123.67	0	0	0	0	0
Staphylococcus lugdunensis	0	0	0	0	0	0	0	0	0	0	0	94.62	0	0	0	0	0	0	0	190.73	0	0	0	0	0	354.16	0	0	0	0	0	0	0	0	0	0
Staphylococcus pasteuri SP1	0	0	0	0	0	0	0	0	0	0	0	0	0	0	0	0	0	0	0	953.9	0	8163.57	0	0	0	0	0	152.88	0	0	0	0	0	0	0	0
Staphylococcus sp. M0480_u_t	0	0	0	0	0	1758.65	0	0	0	0	0	0	0	0	0	0	0	0	0	0	0	423.09	0	0	0	0	0	0	0	0	0	0	1759.94	0	0	0
Staphylococcus sp. MDS7B_u_t	0	0	0	0	0	0	0	0	0	0	115.54	13278.2	0	0	0	1050.05	0	0	0	9131.51	0	0	0	0	0	1041.94	0	0	0	0	1799.35	0	0	0	0	0
Staphylococcus warneri	0	0	0	0	0	0	0	0	0	0	0	0	0	0	0	0	0	0	0	855.03	0	488.02	0	0	0	0	0	0	0	0	0	0	0	0	0	0
Staphylococcus_u_t	322.05	0	318.95	236.87	0	0	149.56	0	224.48	0	420.9	0	0	0	0	0	119.21	214.6	0	75.48	0	602.19	291.56	0	0	897.42	83.72	108.58	0	95.35	105.15	82.69	117.45	471.51	160.67	591.31
Stenotrophomonas maltophilia	0	0	88.76	0	0	0	0	0	0	0	0	0	0	0	0	0	0	0	442.18	0	0	0	0	0	0	0	0	0	0	0	0	0	0	0	0	0
Stenotrophomonas maltophilia K279a	0	0	0	0	0	0	0	0	0	0	0	0	0	0	0	0	0	0	0	0	0	0	0	0	0	0	0	0	0	0	0	0	3612.4	0	0	0
Stenotrophomonas maltophilia PML168	0	0	0	0	0	0	0	0	0	0	0	0	0	0	0	0	0	0	0	0	0	128.37	0	0	0	0	0	0	0	0	0	0	0	0	0	0
Stenotrophomonas sp. SKA14_u_t	0	0	0	0	0	0	0	0	0	0	0	0	0	0	0	0	0	0	0	0	0	0	0	0	0	0	0	0	0	0	0	0	127.1	0	0	0
Stenotrophomonas_u_t	0	0	0	0	0	0	0	0	0	0	0	0	0	0	0	0	0	0	123.99	0	0	616.47	0	0	0	0	0	0	0	0	0	0	0	0	0	0
Streptococcus agalactiae	0	0	0	0	0	0	0	0	0	0	0	0	0	0	0	0	0	0	0	0	0	0	0	0	0	0	0	0	0	0	266.23	0	0	0	0	0
Streptococcus infantis ATCC 700779	0	0	0	0	0	0	0	0	0	0	0	390.01	0	0	0	0	0	0	0	0	0	0	0	0	0	0	0	0	0	0	0	0	0	0	0	0
Streptococcus infantis SK1076	0	0	0	0	0	0	0	92.38	0	0	0	0	0	0	0	0	0	0	0	0	0	0	0	0	0	0	0	0	0	0	0	0	0	0	0	0
Streptococcus infantis SK1302	0	0	0	0	0	0	0	0	0	0	596.86	0	0	0	0	0	0	751.7	0	0	0	0	0	0	0	0	0	0	0	0	0	0	0	0	0	0
Streptococcus infantis SPAR10	0	0	0	0	0	0	0	0	0	0	0	0	0	0	0	0	0	0	0	0	0	415.05	0	0	0	0	0	0	0	0	0	0	0	0	0	0
Streptococcus mitis	0	0	477.03	0	0	1414.61	0	227.35	0	0	0	0	0	670.89	176.42	187.62	332.09	0	0	2020.22	0	254.73	0	0	395.65	1744.43	0	474.3	0	0	603.07	0	0	0	0	0
Streptococcus mitis 17/34	0	0	0	0	0	0	1671.35	0	0	0	0	0	0	0	0	0	0	0	266.74	0	0	0	0	0	0	0	0	0	0	0	0	0	0	0	0	0
Streptococcus mitis SK321	0	0	0	0	0	0	0	0	0	801.93	0	0	0	0	0	0	0	0	0	0	0	0	0	0	0	0	0	0	209.08	171.91	0	0	0	0	0	0
Streptococcus mitis SK564	0	0	0	0	0	0	0	0	0	0	0	0	0	0	0	0	0	0	0	0	0	0	0	0	0	0	0	0	0	0	0	80.38	0	0	0	0
Streptococcus mitis SK569	0	0	0	0	0	0	0	0	0	0	1315.91	15720.9	0	0	0	0	0	162.54	0	0	0	0	0	0	0	0	0	0	0	0	0	0	0	0	0	0
Streptococcus mitis SK579	753.35	0	0	0	0	0	0	0	0	0	0	0	0	0	0	0	0	0	0	0	0	0	0	0	0	0	0	0	0	0	0	0	1239.67	0	0	0
Streptococcus oralis ATCC 35037	0	0	0	0	0	0	121.12	0	0	0	0	0	0	0	0	0	0	0	0	0	0	0	0	0	0	0	0	0	0	0	0	0	0	0	0	0
Streptococcus oralis SK10	0	0	0	0	0	0	0	0	0	0	0	0	0	0	0	0	0	0	0	0	0	0	0	0	0	77.46	0	0	0	0	0	0	0	0	0	0
Streptococcus oralis SK304	0	0	0	0	0	0	0	0	0	0	0	75.25	0	0	0	0	0	0	0	0	0	0	0	0	0	0	0	0	0	0	0	0	0	0	0	0
Streptococcus parasanguinis	0	0	0	0	0	0	0	0	0	0	0	0	0	903.27	0	0	0	0	280.38	0	0	0	0	0	0	0	0	0	0	0	0	0	0	0	0	0
Streptococcus parasanguinis CC87K	0	0	0	0	0	0	0	0	0	0	0	0	0	0	0	0	0	0	0	0	0	0	0	0	0	0	0	411.92	0	0	0	0	0	0	0	0
Streptococcus parasanguinis DORA_23_24	0	0	0	0	0	0	0	0	0	0	0	85.9	0	0	0	0	0	0	0	0	0	0	0	0	0	0	0	0	0	0	0	0	0	0	0	0
Streptococcus peroris ATCC 700780	0	0	0	0	0	0	0	0	0	0	0	0	0	0	0	0	0	467.1	0	0	0	0	0	0	118	0	0	0	0	0	0	0	0	0	0	0
Streptococcus pneumoniae	106.54	0	0	0	0	97.87	0	526	0	118.26	338.37	0	105.79	75.29	0	0	99.1	0	0	100.59	0	370.07	0	0	0	0	0	0	0	0	79.81	0	0	0	0	0
Streptococcus pneumoniae 1488	0	0	0	0	0	0	0	0	0	0	0	0	0	0	0	0	0	0	0	0	0	0	0	0	0	0	0	0	0	240.74	0	0	0	0	0	0
Streptococcus pneumoniae 4075-00	0	0	0	0	0	0	302.81	0	0	0	0	0	0	0	0	0	0	0	0	0	0	0	0	0	0	0	0	0	0	0	0	0	0	0	0	0
Streptococcus pneumoniae GA17328	0	0	0	0	0	0	0	0	0	0	0	0	0	0	0	0	0	0	0	0	0	0	0	0	0	739.05	0	97.45	0	0	0	0	0	0	0	0
Streptococcus pneumoniae MNZ41	0	0	0	0	0	0	0	0	0	0	0	703.07	0	0	0	0	0	0	0	0	0	0	0	0	0	0	0	0	0	0	0	0	0	0	0	0
Streptococcus pseudopneumoniae	83.59	0	0	0	0	95.03	0	79.74	0	82.64	185.06	0	0	84.35	0	0	0	0	0	80.02	0	142.3	0	0	0	0	0	116.08	0	77.04	78.02	0	0	0	0	0
Streptococcus pseudopneumoniae 5247	0	0	0	0	0	0	164.84	0	0	0	0	310	0	0	0	0	0	0	0	0	0	0	0	0	0	0	0	0	0	0	0	0	0	0	0	0
Streptococcus pseudopneumoniae IS7493	0	0	0	0	0	0	0	0	0	0	0	0	0	0	0	0	0	0	0	0	0	0	0	0	0	235.42	0	0	0	0	0	0	0	0	0	0
Streptococcus salivarius	0	0	0	102.95	0	0	0	0	0	0	0	0	0	0	0	0	0	0	0	0	0	0	0	0	0	0	0	0	0	552.75	722.3	81.67	0	0	0	0
Streptococcus salivarius JIM8777	0	0	0	0	0	743.26	0	0	0	0	0	0	0	0	0	0	0	0	0	167.86	0	0	0	0	602.9	0	0	1595.55	0	0	0	0	0	0	0	0
Streptococcus salivarius K12	229.74	0	0	0	0	0	127.47	255.91	0	0	553.23	1877.28	0	510.36	0	0	0	0	0	0	0	0	0	0	0	0	0	0	0	0	0	0	0	0	0	0
Streptococcus salivarius M18	0	0	0	0	0	0	0	0	0	0	0	0	0	0	0	0	0	0	0	0	0	0	0	0	0	347.25	0	0	0	0	0	0	0	0	0	0
Streptococcus salivarius PS4	0	0	0	0	0	0	0	0	0	0	0	0	0	0	0	0	356.31	0	0	0	0	0	0	0	0	0	0	0	0	0	0	0	0	0	0	0
Streptococcus sp. ACS2_u_t	338.48	0	0	0	0	0	0	305.15	0	0	0	2767.06	0	626.74	0	0	0	0	0	0	0	0	0	0	0	0	0	0	0	740.84	367.05	0	0	0	0	0
Streptococcus sp. C150_u_t	0	0	0	0	0	0	0	0	0	0	0	0	0	0	0	0	1262.67	0	0	0	0	0	0	0	0	0	0	0	0	0	0	0	0	0	0	0
Streptococcus sp. DORA_10_u_t	0	0	0	0	0	0	0	0	0	201.81	0	0	0	0	0	0	0	0	0	0	0	0	0	0	0	532.24	0	0	0	0	0	0	0	0	0	0
Streptococcus sp. GMD3S_u_t	0	0	0	0	0	0	0	0	0	0	0	0	0	0	0	0	0	0	0	0	0	0	0	0	150.38	0	0	0	0	0	0	0	0	0	0	0
Streptococcus sp. HSISM1_u_t	0	0	0	0	0	0	0	0	0	0	0	0	0	0	0	0	0	0	97.5	0	0	0	0	0	0	0	0	0	0	0	0	0	0	0	0	0
Streptococcus sp. HSISS1_u_t	0	0	0	0	0	206.18	0	0	0	0	0	0	0	0	0	0	0	0	0	404.34	0	0	0	0	0	0	0	1241.71	0	0	0	0	0	0	0	0
Streptococcus sp. HSISS2_u_t	0	0	0	0	0	0	0	0	0	0	0	0	856.91	0	0	0	0	0	0	0	0	0	0	0	0	0	0	0	0	0	0	0	0	0	0	0
Streptococcus sp. M334_u_t	0	0	0	0	0	0	0	0	0	0	0	0	0	0	0	0	0	0	0	0	0	3015.34	0	0	0	0	0	0	0	0	0	0	84.85	0	0	0
Streptococcus sp. SK140_u_t	0	0	0	0	0	0	0	0	0	0	1553.26	0	0	0	0	0	0	563.4	0	0	0	0	0	0	0	0	0	0	0	0	0	0	0	0	0	0
Streptococcus sp. SK643_u_t	0	0	0	0	0	0	502.22	0	0	0	0	0	0	0	0	0	0	0	0	0	0	0	0	0	0	0	0	0	0	0	0	0	0	0	0	0
Streptococcus sp. SR4_u_t	0	0	0	0	0	0	0	0	0	0	0	0	0	0	0	0	0	0	0	0	0	0	0	0	0	0	0	0	0	0	0	0	0	0	0	312.34
Streptococcus thermophilus	0	0	0	0	0	0	0	0	0	0	91.68	244.01	0	89.34	0	0	0	0	0	0	0	0	0	0	489.15	0	0	0	0	0	0	0	0	0	0	0
Streptococcus thermophilus MTCC 5461	0	0	0	0	0	0	0	0	0	0	0	0	0	0	0	0	0	0	0	0	0	0	0	0	0	0	0	190.78	0	0	0	0	0	0	0	0
Streptococcus vestibularis F0396	208.41	0	0	0	0	0	0	514.71	0	0	0	89.54	0	2799.8	0	0	0	0	0	0	0	0	0	0	244.04	0	0	67741.5	0	0	0	0	0	0	0	0
Streptococcus_u_t	79.72	99.99	0	118.63	248.96	386.82	310.73	80.3	99.26	520.61	214.27	214.8	208.45	107.94	137.47	0	124.17	98.14	309.61	76.57	0	194.94	0	0	305.57	301.5	96.23	191.21	120.43	295.77	90.08	113.76	117.38	0	358.82	0
Subdoligranulum_u_t	0	0	0	0	0	0	0	0	0	0	0	0	0	0	0	0	0	0	0	0	0	0	0	0	0	77.09	0	0	0	0	0	0	0	0	0	0
Sutterella wadsworthensis	0	0	0	0	0	0	0	0	0	0	0	0	0	0	0	0	0	123.01	0	0	0	0	0	0	0	0	0	0	0	0	0	0	0	0	0	0
Thermomonas fusca DSM 15424	0	0	0	0	0	0	0	0	0	0	0	0	0	0	0	0	0	0	0	0	0	92.8	0	0	0	0	0	0	0	0	0	0	0	0	0	0
Veillonella atypica ACS-049-V-Sch6	0	0	0	0	0	0	0	0	0	0	0	80.71	0	0	0	0	0	0	0	0	0	0	0	0	0	0	0	0	0	0	0	0	0	0	0	0
Veillonella atypica ACS-134-V-Col7a	0	0	0	0	0	0	0	604.41	0	0	0	0	0	0	0	0	0	0	0	0	0	0	0	0	0	0	0	0	0	0	0	0	0	0	0	0
Veillonella dispar ATCC 17748	0	0	0	0	0	0	113.19	0	0	0	156.46	3181.6	0	0	0	0	0	0	0	0	0	0	0	0	0	514.59	0	0	0	100.53	0	0	0	0	0	0
Veillonella parvula ACS-068-V-Sch12	0	0	0	0	0	0	0	0	0	0	0	108.7	0	0	0	0	0	0	0	0	0	0	0	0	0	0	0	0	0	0	0	0	0	0	0	0
Veillonella sp. HPA0037_u_t	0	0	0	0	0	0	0	503.82	0	0	0	0	0	0	0	0	0	0	0	0	0	0	0	0	0	0	0	0	0	0	0	0	0	0	0	0
Veillonella sp. oral taxon 780 str. F0422	0	0	0	0	0	0	155.09	0	0	0	999.8	2432.64	0	0	0	0	558.78	238.55	0	0	0	0	0	0	0	718.91	0	0	0	1927.1	0	0	1507.27	0	0	0
Veillonella_u_t	0	0	0	0	0	0	94.82	265.52	107.25	0	0	0	0	0	0	0	0	0	0	122.06	0	0	0	0	75.87	671.79	0	0	0	310.35	0	0	0	0	0	0
Xanthomonadaceae_u_t	0	0	0	0	0	0	0	0	0	0	0	0	0	0	0	0	0	0	151.19	0	0	0	0	0	0	0	0	0	0	0	0	0	0	0	0	0
Xanthomonas translucens	0	0	0	0	0	0	0	0	0	0	0	0	0	0	0	0	0	0	0	0	0	223.89	0	0	0	0	0	0	0	0	0	0	0	0	0	0
Xanthomonas_u_t	0	0	0	0	0	0	0	0	0	0	0	0	0	0	0	0	0	0	0	0	0	267.13	0	0	0	0	0	0	0	0	0	0	0	0	0	0
alpha proteobacterium L41A_u_t	0	0	1688.07	0	0	0	0	0	0	0	0	0	0	0	0	0	0	0	0	0	0	1816.37	0	0	0	0	0	0	0	0	0	0	0	0	0	0

## Sheet: Fungi Species
	Case 9	Case 10	Case 16	Case 17	Case 11	Case 12	Case 18	Case 20	Case 13	Case 14	Case 1	Case 19	Control 1	Control 2	Control 3	Control 4	Control 5	Control 6	Control 7	Control 8	Control 9	Case 2	Control 10	Control 11	Control 12	Control 13	Control 14	Control 15	Control 16	Case 3	Case 4	Case 5	Case 6	Case 7	Case 8	Case 15
Agaricomycetes_u_s	0	0	84.53	0	0	0	0	0	0	0	0	0	0	0	0	0	0	0	0	0	0	127.87	0	0	0	0	0	0	0	0	0	0	0	0	0	0
Aspergillus fischeri	0	0	0	0	0	0	0	0	0	0	0	0	0	0	0	0	0	0	8.6	0	0	0	0	0	0	0	0	0	0	0	0	0	25.64	0	0	0
Basidiomycota_u_s	0	0	0	0	0	0	0	0	0	0	5.78	0	0	0	0	0	0	0	7.37	0	0	0	0	0	0	0	0	0	0	0	0	0	0	0	0	0
Calonectria naviculata	0	0	0	0	0	0	0	0	0	0	0	0	0	0	0	0	0	0	0	0	0	0	0	0	0	0	0	0	0	0	0	0	48.44	0	0	0
Cantharellus lutescens	0	0	0	0	0	0	0	0	0	0	0	0	0	0	0	0	0	0	64.46	0	0	0	0	0	0	0	0	0	0	0	0	0	0	0	0	0
Epichloe sylvatica	0	0	0	0	0	0	0	0	0	0	0	0	0	0	0	45.76	0	0	0	0	0	0	0	0	0	0	0	0	0	0	0	0	0	0	0	0
Malassezia globosa	0	0	0	0	0	0	0	0	0	0	0	0	0	0	0	0	0	0	0	0	0	0	0	0	0	13.51	0	0	0	0	0	0	0	0	0	0
Malassezia restricta	0	0	0	0	0	0	0	0	0	0	0	0	0	14.6	0	0	0	0	0	0	0	0	0	0	35.26	26.37	0	0	0	0	0	0	0	0	0	0
Morchella eximia	0	0	0	0	0	0	0	0	0	0	0	0	0	0	0	0	0	0	15.64	0	0	0	0	0	0	0	0	0	0	0	0	0	0	0	0	0
Nosema bombycis	0	0	0	0	0	0	0	0	0	0	0	0	0	0	0	0	0	0	6.04	0	0	0	0	0	0	0	0	0	0	0	0	0	0	0	0	0
Puccinia arachidis	0	0	81.41	0	0	0	0	0	0	0	0	0	0	0	0	0	0	0	0	0	0	0	0	0	0	0	0	0	0	0	0	0	0	0	0	0

## Sheet: Fungi Strain
	Case 9	Case 10	Case 16	Case 17	Case 11	Case 12	Case 18	Case 20	Case 13	Case 14	Case 1	Case 19	Control 1	Control 2	Control 3	Control 4	Control 5	Control 6	Control 7	Control 8	Control 9	Case 2	Control 10	Control 11	Control 12	Control 13	Control 14	Control 15	Control 16	Case 3	Case 4	Case 5	Case 6	Case 7	Case 8	Case 15
Agaricomycetes_u_t	0	0	84.53	0	0	0	0	0	0	0	0	0	0	0	0	0	0	0	0	0	0	127.87	0	0	0	0	0	0	0	0	0	0	0	0	0	0
Aspergillus fischeri NRRL 181	0	0	0	0	0	0	0	0	0	0	0	0	0	0	0	0	0	0	8.6	0	0	0	0	0	0	0	0	0	0	0	0	0	25.64	0	0	0
Basidiomycota_u_t	0	0	0	0	0	0	0	0	0	0	5.78	0	0	0	0	0	0	0	7.37	0	0	0	0	0	0	0	0	0	0	0	0	0	0	0	0	0
Calonectria naviculata	0	0	0	0	0	0	0	0	0	0	0	0	0	0	0	0	0	0	0	0	0	0	0	0	0	0	0	0	0	0	0	0	48.44	0	0	0
Cantharellus lutescens	0	0	0	0	0	0	0	0	0	0	0	0	0	0	0	0	0	0	64.46	0	0	0	0	0	0	0	0	0	0	0	0	0	0	0	0	0
Epichloe sylvatica	0	0	0	0	0	0	0	0	0	0	0	0	0	0	0	45.76	0	0	0	0	0	0	0	0	0	0	0	0	0	0	0	0	0	0	0	0
Malassezia globosa CBS 7966	0	0	0	0	0	0	0	0	0	0	0	0	0	0	0	0	0	0	0	0	0	0	0	0	0	13.51	0	0	0	0	0	0	0	0	0	0
Malassezia restricta	0	0	0	0	0	0	0	0	0	0	0	0	0	14.6	0	0	0	0	0	0	0	0	0	0	35.26	26.37	0	0	0	0	0	0	0	0	0	0
Morchella eximia	0	0	0	0	0	0	0	0	0	0	0	0	0	0	0	0	0	0	15.64	0	0	0	0	0	0	0	0	0	0	0	0	0	0	0	0	0
Nosema bombycis CQ1	0	0	0	0	0	0	0	0	0	0	0	0	0	0	0	0	0	0	6.04	0	0	0	0	0	0	0	0	0	0	0	0	0	0	0	0	0
Puccinia arachidis	0	0	81.41	0	0	0	0	0	0	0	0	0	0	0	0	0	0	0	0	0	0	0	0	0	0	0	0	0	0	0	0	0	0	0	0	0

## Sheet: Protists Species
	Case 9	Case 10	Case 16	Case 17	Case 11	Case 12	Case 18	Case 20	Case 13	Case 14	Case 1	Case 19	Control 1	Control 2	Control 3	Control 4	Control 5	Control 6	Control 7	Control 8	Control 9	Case 2	Control 10	Control 11	Control 12	Control 13	Control 14	Control 15	Control 16	Case 3	Case 4	Case 5	Case 6	Case 7	Case 8	Case 15
Acanthamoeba_u_s	0	0	29.6	0	0	0	0	0	0	0	0	0	0	0	0	0	0	0	0	0	0	0	0	0	0	0	0	0	0	0	0	0	0	0	0	0
Entamoeba histolytica	0	0	423.44	0	0	0	0	0	0	0	0	0	0	0	0	0	0	0	0	0	0	0	0	0	0	0	0	0	0	0	0	0	0	0	0	0
Hammondia hammondi	0	0	0	0	0	0	0	0	0	0	0	0	0	0	0	0	0	0	74.63	0	0	0	0	0	0	0	0	0	0	0	0	0	0	0	0	0
Naegleria fowleri	0	0	0	0	0	0	0	0	0	0	0	0	0	0	0	0	0	0	0	0	0	422.3	0	0	0	0	0	52.54	0	0	0	0	0	0	0	0
Pseudoperonospora cubensis	0	0	23	0	0	0	0	0	0	0	0	0	0	0	0	0	0	0	24.34	0	0	534.66	0	0	0	0	0	0	0	0	0	0	105.06	0	0	0

## Sheet: Protists Strain
	Case 9	Case 10	Case 16	Case 17	Case 11	Case 12	Case 18	Case 20	Case 13	Case 14	Case 1	Case 19	Control 1	Control 2	Control 3	Control 4	Control 5	Control 6	Control 7	Control 8	Control 9	Case 2	Control 10	Control 11	Control 12	Control 13	Control 14	Control 15	Control 16	Case 3	Case 4	Case 5	Case 6	Case 7	Case 8	Case 15
Acanthamoeba_u_t	0	0	29.6	0	0	0	0	0	0	0	0	0	0	0	0	0	0	0	0	0	0	0	0	0	0	0	0	0	0	0	0	0	0	0	0	0
Entamoeba histolytica HM-1:IMSS-B	0	0	423.44	0	0	0	0	0	0	0	0	0	0	0	0	0	0	0	0	0	0	0	0	0	0	0	0	0	0	0	0	0	0	0	0	0
Hammondia hammondi	0	0	0	0	0	0	0	0	0	0	0	0	0	0	0	0	0	0	74.63	0	0	0	0	0	0	0	0	0	0	0	0	0	0	0	0	0
Naegleria fowleri	0	0	0	0	0	0	0	0	0	0	0	0	0	0	0	0	0	0	0	0	0	422.3	0	0	0	0	0	52.54	0	0	0	0	0	0	0	0
Pseudoperonospora cubensis	0	0	23	0	0	0	0	0	0	0	0	0	0	0	0	0	0	0	24.34	0	0	534.66	0	0	0	0	0	0	0	0	0	0	105.06	0	0	0

## Sheet: Respiratory Virus Species
	Case 9	Case 10	Case 16	Case 17	Case 11	Case 12	Case 18	Case 20	Case 13	Case 14	Case 1	Case 19	Control 1	Control 2	Control 3	Control 4	Control 5	Control 6	Control 7	Control 8	Control 9	Case 2	Control 10	Control 11	Control 12	Control 13	Control 14	Control 15	Control 16	Case 3	Case 4	Case 5	Case 6	Case 7	Case 8	Case 15
Human respiratory syncytial virus	0	0	0	0	0	0	0	0	0	0	0	0	0	0	0	0	0	0	0	0	0	0	0	0	0	0	0	0	0	0	76.3	0	0	0	0	0

## Sheet: Respiratory Virus Strain
	Case 9	Case 10	Case 16	Case 17	Case 11	Case 12	Case 18	Case 20	Case 13	Case 14	Case 1	Case 19	Control 1	Control 2	Control 3	Control 4	Control 5	Control 6	Control 7	Control 8	Control 9	Case 2	Control 10	Control 11	Control 12	Control 13	Control 14	Control 15	Control 16	Case 3	Case 4	Case 5	Case 6	Case 7	Case 8	Case 15
Human respiratory syncytial virus	0	0	0	0	0	0	0	0	0	0	0	0	0	0	0	0	0	0	0	0	0	0	0	0	0	0	0	0	0	0	76.3	0	0	0	0	0

[truncated: 4 more sheets: Viruses Species, Viruses Strain, Functional, Metabolites]
