# Supplementary material for: Microbiota and Metabolomic Patterns in the Breast Milk of Subjects with Celiac Disease on a Gluten-Free Diet
Source: Nutrients. 2021 Jun 29;13(7):2243. doi: 10.3390/nu13072243 (PMC8308312; doi:10.3390/nu13072243)
Supplement: Supplementary file 1 [file nutrients-13-02243-s001.zip › supplementary/Supplementary File 2.xlsx]

## Sheet: Read Me
Overview of Subject Data
This file contains:
Overview	Overview of subject characteristics
Healthy Controls	Raw data for healthy controls
Subjects with CD on a GFD	Raw data for subjects with celiac disease on a gluten-free diet (cases)

## Sheet: Overview
		Healthy Controls		Subjects With CD
		(n = 16)		on a Gluten-Free Diet
				(n = 20)
Maternal Characteristics
Age (years) (range, min-max) *		33.4 (26-42)		32.5 (28-38)
Duration gestation (weeks) (range, min-max) *		39.9 (37-41.4)		39.4 (37-41)
Pregnancy (%)
Nulliparous		3 (18.8)		6 (30)
Multiparous		13 (81.3)		14 (70)
Mode of delivery (%)
Vaginal		13 (81.3)		15 (75)
Cesarean		3 (18.8)		5 (25)
Antibiotics during pregnancy (%)		5 (31.3)		5 (25)
Antibiotics during delivery (%)		3 (18.8)		6 (30)
Probiotics during pregnancy (%)		7 (43.8)		5 (25)
Probiotics while breastfeeding (%)		5 (31.3)		4 (20)
Delivery setting (%)
Hospital		15 (93.8)		19 (95)
Other (Birthing center, Home)		1 (6.2)		1 (5)
Pre-pregnancy body mass index (BMI) (kg/m2) (range, min-max) *		22.4 (16.8-27)		23 (18-32.2)
Weight gain during pregnancy (kg) (range, min-max) *		15 (6.8-27.2)		12.9 (7.2-20.4)
Infant Characteristics
Sex (%)
Male		10 (62.5)		13 (65)
Female		6 (37.5)		7 (35)
Antibiotics at birth (%)		0 (0)		1 (5)
Duration of hospitalization (days) (range, min-max) *		2.03 (0-5)		1.95 (0-3)
* Indicates average value.

## Sheet: Healthy Controls
	DOL BM Collected	Maternal Age (at enrollment)	Mom PMHx of CD?	Maternal antibiotics during pregnancy?	Maternal probiotics during pregnancy?	Gestational Age (weeks)	Gender (Infant)	Delivery Mode	Where delivered	Duration of infant hospitalization following birth (days)	Infant antibiotics at birth?	Nulliparous vs Multiparous	BMI (pre-pregnancy)	Maternal weight gain during pregnancy? (in kg)
Control 1	8	33	No	Yes	No	40.5714	Female	Vaginal	Birthing Center	0	No	Multiparous	20.5957	13.1519
Control 2	6	32	No	Yes	No	39	Male	Vaginal	Hospital	2	No	Multiparous	26.072	6.80272
Control 3	7	33	No	No	No	41	Female	Vaginal	Hospital	1	No	Multiparous	22.4627	18.1406
Control 4	8	41	No	No	Yes	37	Male	Cesarean	Hospital	4	No	Multiparous	22.312	15.873
Control 5	7	42	No	No	No	40	Male	Vaginal	Hospital	1	No	Multiparous	22.5941	8.16327
Control 6	8	31	No	No	No	38	Female	Vaginal	Hospital	3	No	Multiparous	16.8198	9.97732
Control 7	7	30	No	Yes	Yes	41	Male	Vaginal	Hospital	2	No	Nulliparous	19.6385	15.873
Control 8	8	32	No	No	No	41.4286	Male	Vaginal	Hospital	2	No	Nulliparous	21.5378	22.6757
Control 9	10	34	No	No	Yes	39.2857	Male	Cesarean	Hospital	3	I don't know	Multiparous	24.0283	6.80272
Control 10	10	30	No	No	Yes	41	Male	Vaginal	Hospital	2	No	Multiparous	18.775	15.873
Control 11	10	34	No	No	No	39	Female	Vaginal	Hospital	1	No	Multiparous	26.9516	18.1406
Control 12	9	26	No	Yes	Yes	40.2857	Female	Vaginal	Hospital	1.5	No	Multiparous	24.1266	11.3379
Control 13	10	34	No	No	No	39	Male	Vaginal	Hospital	2	No	Multiparous	24.2172	23.5828
Control 14	8	32	No	Yes	Yes	40	Female	Vaginal	Hospital	1	No	Multiparous	26.4439	13.6054
Control 15	7	37	No	No	No	41	Male	Cesarean	Hospital	5	No	Multiparous	21.1417	27.2109
Control 16	8	33	No	No	Yes	40.4286	Male	Vaginal	Hospital	2	No	Nulliparous	21.303	12.6984

## Sheet: Subjects with CD on a GFD
	DOL BM Collected	Maternal Age (at enrollment)	Mom PMHx of CD?	Maternal antibiotics during pregnancy?	Maternal probiotics during pregnancy?	Gestational Age (weeks)	Gender (Infant)	Delivery Mode	Where delivered	Duration of infant hospitalization following birth (days)	Infant antibiotics at birth?	Nulliparous vs Multiparous	BMI (pre-pregnancy)	Maternal weight gain during pregnancy? (in kg)
Case 1	9	29	Yes	Yes	No	39	Female	Vaginal	Hospital	3	No	Nulliparous	25.3895	0
Case 2	11	37	Yes	No	No	38.8571	Female	Cesarean	Hospital	3	No	Multiparous	18.0212	0
Case 3	11	34	Yes	Yes	No	37	Male	Vaginal	Hospital	2	No	Nulliparous	19.8028	13.6054
Case 4	7	30	Yes	No	No	40	Female	Vaginal	Hospital	2	No	Nulliparous	23.3802	15.873
Case 5	7	33	Yes	No	Yes	40	Male	Vaginal	Hospital	2	No	Multiparous	21.9247	9.07029
Case 6	10	34	Yes	Yes	No	39	Male	Cesarean	Hospital	2	No	Multiparous	23.616	11.3379
Case 7	7	33	Yes	No	No	40	Male	Vaginal	Hospital	2	No	Multiparous	23.1775	13.6054
Case 8	8	29	Yes	No	Yes	41	Female	Vaginal	Hospital	1	No	Nulliparous	20.3587	12.2449
Case 9	11	28	Yes	No	No	41	Female	Cesarean	Hospital	2	Yes	Nulliparous	32.2773	13.6054
Case 10	9	28	Yes	No	No	40	Female	Vaginal	Hospital	2	No	Nulliparous	31.09	13.6054
Case 11	7	38	Yes	Yes	Yes	40.8571	Male	Vaginal	Hospital	2	No	Multiparous	21.0315	15.873
Case 12	13	36	Yes	No	No	39	Male	Cesarean	Hospital	2	No	Multiparous	25.5052	9.07029
Case 13	8	34	Yes	No	Yes	39	Male	Cesarean	Hospital	3	No	Multiparous	21.2144	16.78
Case 14	7	33	Yes	No	No	40	Female	Vaginal	Hospital	2	No	Multiparous	18.2367	9.07029
Case 15	8	35	Yes	No	No	37	Male	Vaginal	Hospital	2	No	Multiparous	20.3587	7.25624
Case 16	8	34	Yes	No	No	39	Male	Vaginal	Hospital	2	No	Multiparous	19.8374	13.1519
Case 17	10	34	Yes	No	No	40.2857	Male	Vaginal	Hospital	2	No	Multiparous	20.3724	15.4195
Case 18	14	32	Yes	No	No	39.7143	Male	Vaginal	Hospital	2	No	Multiparous	22.6717	13.6054
Case 19	10	29	Yes	No	No	38	Male	Vaginal	Hospital	1	No	Multiparous	29.627	16.3265
Case 20	7	30	Yes	Yes	Yes	39.1429	Male	Vaginal	Home	0	No	Multiparous	22.3812	20.4082
