# Supplementary material for: Microbiota and Metabolomic Patterns in the Breast Milk of Subjects with Celiac Disease on a Gluten-Free Diet
Source: Nutrients. 2021 Jun 29;13(7):2243. doi: 10.3390/nu13072243 (PMC8308312; doi:10.3390/nu13072243)
Supplement: Supplementary file 1 [file nutrients-13-02243-s001.zip › supplementary/Supplementary File 3.xlsx]

## Sheet: Read Me
Microbiota and Metabolomic Patterns in the Breast Milk of Subjects with Celiac Disease on a Gluten-Free Diet
This file contains:
Bacterial strians	Unadjusted p-values of significant features (Wilcoxon, p-value < 0.5) for bacterial strains and the corresponding q-values
Bacterial species	Unadjusted p-values of significant features (Wilcoxon, p-value < 0.5) for bacterial species and the corresponding q-values
Viral strains	Unadjusted p-values of significant features (Wilcoxon, p-value < 0.5) for viral strains and the corresponding q-values
Viral species	Unadjusted p-values of significant features (Wilcoxon, p-value < 0.5) for viral speciesand the corresponding q-values
Pathways	Unadjusted p-values of significant features (Wilcoxon, p-value < 0.5) for pathways and the corresponding q-values
Viral species - alpha diversity	Unadjusted p-values of significant features (Wilcoxon, p-value < 0.5) for alpha diversity viral speciesand the corresponding q-values

## Sheet: Bacterial Strains
	p_values	q_values	log10_median_CD_to_nonCD	log10_mean_CD_to_nonCD
Bacteroides_u_t	0.00352654	0.474048	0	-1.79559
Acinetobacter ursingii DSM 16037 = CIP 107286	0.00560841	0.474048	2.58335	2.4021
Faecalibacterium prausnitzii	0.00878116	0.474048	0	-1.78337
Rothia mucilaginosa ATCC 25296	0.0198466	0.474048	0	2.83391
Clostridiales_u_t	0.0212053	0.474048	0	-1.58088
Gemella_u_t	0.0212053	0.474048	0	-1.60471
Acinetobacter sp. 479375_u_t	0.0217016	0.474048	2.27983	2.24897

## Sheet: Bacterial Species
	p_values	q_values	log10_median_CD_to_nonCD	log10_mean_CD_to_nonCD
Rothia mucilaginosa	0.0023478	0.263315	2.3882	1.49634
Bacteroides_u_s	0.00352654	0.263315	0	-1.79559
Faecalibacterium prausnitzii	0.00352654	0.263315	0	-1.87135
Acinetobacter ursingii	0.0124585	0.497176	2.58335	2.36813
Clostridiales_u_s	0.0212053	0.497176	0	-1.58088
Gemella_u_s	0.0212053	0.497176	0	-1.60471
Acinetobacter sp. 479375	0.0217016	0.497176	2.27983	2.24897
Bacillus cereus	0.02913	0.497176	1.74367	1.71903

## Sheet: Viral Strains
	p_values	q_values	log10_median_CD_to_nonCD	log10_mean_CD_to_nonCD
Dill cryptic virus 2	0.00789348	0.213124	-0.075947	-0.172642
Rosellinia necatrix partitivirus 2	0.0384355	0.51888	-1.26986	-0.286905

## Sheet: Viral Species
	p_values	q_values	log10_median_CD_to_nonCD	log10_mean_CD_to_nonCD
Dill cryptic virus 2	0.00789348	0.221017	-0.075947	-0.172642
Rosellinia necatrix partitivirus 2	0.0384355	0.538098	-1.26986	-0.286905

## Sheet: Pathways
	p_values	q_values	log10_median_CD_to_nonCD	log10_mean_CD_to_nonCD
superpathway of fatty acid biosynthesis initiation (E. coli)	0.0256941	0.709687	3.82161	0.37738
purine ribonucleosides degradation	0.0303479	0.709687	3.87146	0.397695
heterolactic fermentation	0.0365215	0.709687	0	2.17191
phosphatidylcholine acyl editing	0.0365215	0.709687	0	2.95333
mevalonate pathway I	0.0490289	0.709687	0	0.677098

## Sheet: Viral Species - Alpha Diversity
	p_values	q_values	log10_median_CD_to_nonCD	log10_mean_CD_to_nonCD
chao_est	0.04302	0.08604	-0.0579919	-0.0825519
